# Supplementary material for: Identification of new protein-coding genes with a potential role in the virulence of the plant pathogen Xanthomonas euvesicatoria
Source: BMC Genomics. 2017 Aug 16;18:625. doi: 10.1186/s12864-017-4041-7 (PMC5559785; doi:10.1186/s12864-017-4041-7)
Supplement: Supplementary file 2 — Identification of all detected proteins and their annotated function. List of all detected annotated proteins in MS-data and their predicted functions. (XLSX 693 kb) [file 12864_2017_4041_MOESM2_ESM.xlsx]

## Sheet: all exp. proteins + annotations
Locustag	Name	Product / Description	Genomic element	Type	Begin	Length	Strand	GC-content
XCV0001	dnaA	chromosomal replication initiator protein DnaA	chromosome	CDS	1	1329	+	0.662904
XCV0002	dnaN	DNA polymerase III beta chain	chromosome	CDS	1606	1101	+	0.632153
XCV0004	gyrB	DNA gyrase subunit B	chromosome	CDS	4917	2499	+	0.64906
XCV0005		putative membrane protease	chromosome	CDS	7484	837	+	0.695341
XCV0006			chromosome	sig_peptide	8504	54	+	0.555556
XCV0007			chromosome	sig_peptide	9588	87	+	0.632184
XCV0008	tonB1	energy transducer TonB protein	chromosome	CDS	10935	672	+	0.644345
XCV0009	exbB1	biopolymer transport ExbB protein	chromosome	CDS	11692	762	+	0.645669
XCV0010	exbD1	biopolymer transport ExbD protein	chromosome	CDS	12500	423	+	0.600473
XCV0011	exbD2	biopolymer transport ExbD protein	chromosome	CDS	12926	414	+	0.596618
XCV0013	pdxJ	pyridoxal phosphate biosynthetic protein	chromosome	CDS	14248	768	-	0.677083
XCV0014		putative membrane protein	chromosome	CDS	15023	270	-	0.677778
XCV0015	cls	cardiolipin synthetase	chromosome	CDS	15368	1461	-	0.666667
XCV0016		putative secreted protein	chromosome	CDS	17004	927	+	0.541532
XCV0019		conserved hypothetical protein	chromosome	CDS	20064	714	-	0.635854
XCV0020	fadL		chromosome	sig_peptide	22296	84	-	0.678571
XCV0022		conserved hypothetical protein	chromosome	CDS	23353	366	+	0.595628
XCV0024	ctp	periplasmic carboxyl-terminal protease	chromosome	CDS	24877	1530	-	0.682353
XCV0025			chromosome	sig_peptide	27687	60	-	0.733333
XCV0026			chromosome	sig_peptide	27907	57	+	0.631579
XCV0027		putative peptidase precursor	chromosome	CDS	28725	1797	+	0.676683
XCV0028		putative secreted protein	chromosome	CDS	30846	444	-	0.632883
XCV0031	egl2	cellulase precursor	chromosome	CDS	33347	1053	-	0.608737
XCV0033	egl3		chromosome	sig_peptide	36154	87	-	0.701149
XCV0034		Zinc-containing alcohol dehydrogenase superfamily protein	chromosome	CDS	36551	1059	+	0.647781
XCV0036	gltD	glutamate synthase, beta subunit	chromosome	CDS	38809	1482	-	0.682861
XCV0037	gltB	glutamate synthase, alpha subunit	chromosome	CDS	40419	4473	-	0.681869
XCV0038		putative secreted protein	chromosome	CDS	45094	381	-	0.648294
XCV0040			chromosome	sig_peptide	47301	69	-	0.666667
XCV0044		transcriptional regulator, LysR family	chromosome	CDS	51118	888	+	0.667793
XCV0045		putative penicillinase repressor family protein	chromosome	CDS	52209	387	+	0.671835
XCV0050		TonB-dependent outer membrane receptor	chromosome	CDS	58221	2658	-	0.677201
XCV0052	avrBs2	avirulence protein AvrBs2	chromosome	CDS	62327	2145	+	0.635897
XCV0055		putative helicase	chromosome	CDS	66415	2496	-	0.661058
XCV0059			chromosome	sig_peptide	71377	69	-	0.652174
XCV0060		short chain dehydrogenase	chromosome	CDS	71505	738	-	0.662602
XCV0069		putative secreted protein	chromosome	CDS	81056	648	-	0.487654
XCV0071		conserved hypothetical protein	chromosome	CDS	82639	189	-	0.582011
XCV0076		conserved hypothetical protein	chromosome	CDS	86760	657	-	0.689498
XCV0077		putative NUDIX hydrolase family protein	chromosome	CDS	87674	453	+	0.697572
XCV0079		conserved hypothetical protein	chromosome	CDS	92516	399	+	0.636591
XCV0082		conserved hypothetical protein	chromosome	CDS	95631	474	-	0.64135
XCV0083		conserved hypothetical protein	chromosome	CDS	96251	819	+	0.677656
XCV0084		conserved hypothetical protein	chromosome	CDS	97266	651	+	0.668203
XCV0089		MoxR-like ATPase	chromosome	CDS	104527	993	-	0.676737
XCV0091		putative modulator of DNA gyrase	chromosome	CDS	106447	1335	-	0.630712
XCV0092		putative modulator of DNA gyrase	chromosome	CDS	107796	1635	-	0.646483
XCV0093			chromosome	sig_peptide	111700	78	-	0.692308
XCV0098	cbbFC	fructose-1,6-bisphosphatase	chromosome	CDS	114233	1056	-	0.645833
XCV0100		putative secreted protein	chromosome	CDS	116808	843	-	0.457888
XCV0101		aspartate/tyrosine/aromatic aminotransferase	chromosome	CDS	117769	1203	-	0.664173
XCV0102			chromosome	sig_peptide	119128	72	+	0.708333
XCV0105		putative aldehyde dehydrogenase	chromosome	CDS	122773	1530	+	0.61634
XCV0109		conserved hypothetical protein	chromosome	CDS	125705	960	+	0.60625
XCV0110	lctD	L-lactate dehydrogenase	chromosome	CDS	126802	1167	-	0.676949
XCV0114		two-component system sensor protein	chromosome	CDS	130886	1230	+	0.680488
XCV0115		two-component system regulatory protein	chromosome	CDS	132112	633	+	0.687204
XCV0120		conserved hypothetical protein	chromosome	CDS	138737	1209	+	0.639371
XCV0122	kdgK	2-keto-3-deoxygluconate kinase	chromosome	CDS	140582	1023	-	0.682307
XCV0124		putative secreted protein	chromosome	CDS	145036	3867	+	0.64572
XCV0138		putative transcriptional regulator, MarR family	chromosome	CDS	160354	489	-	0.635992
XCV0139		putative alpha-amylase family protein	chromosome	CDS	161708	3117	+	0.660571
XCV0140		putative trehalose synthase	chromosome	CDS	164821	3351	+	0.655625
XCV0141	glgB1	1,4-alpha-glucan branching enzyme	chromosome	CDS	168168	2199	+	0.659845
XCV0143			chromosome	sig_peptide	171122	75	+	0.613333
XCV0147	dctP	C4-dicarboxylate transport system protein	chromosome	CDS	176009	999	+	0.650651
XCV0151		transcriptional regulator, LacI family	chromosome	CDS	180741	1059	+	0.686497
XCV0152	kduI	4-deoxy-L-threo-5-hexosulose-uronate ketol-isomerase	chromosome	CDS	182221	855	+	0.644444
XCV0153	kduD	2-deoxy-D-gluconate 3-dehydrogenase	chromosome	CDS	183258	756	+	0.656085
XCV0154	rpiB	ribose 5-phosphate isomerase	chromosome	CDS	184247	663	+	0.633484
XCV0156		conserved hypothetical protein	chromosome	CDS	186471	645	-	0.685271
XCV0157	phhA	phenylalanine-4-hydroxylase	chromosome	CDS	187253	891	-	0.650954
XCV0159			chromosome	sig_peptide	189048	84	+	0.690476
XCV0160			chromosome	sig_peptide	192767	69	-	0.637681
XCV0161		putative amidase/aminoacylase/peptidase family protein	chromosome	CDS	193010	1374	+	0.663028
XCV0162		conserved hypothetical protein	chromosome	CDS	194412	1008	-	0.698413
XCV0163		ABC transporter ATP-binding protein	chromosome	CDS	195617	846	-	0.661939
XCV0169		conserved hypothetical protein	chromosome	CDS	201815	1368	+	0.656433
XCV0170		conserved hypothetical protein	chromosome	CDS	203056	1110	+	0.651351
XCV0172		putative ferredoxin oxidoreductase	chromosome	CDS	204561	3744	-	0.663996
XCV0173		putative secreted protein	chromosome	CDS	208428	672	+	0.678571
XCV0175		putative ParA family partition protein	chromosome	CDS	211175	633	+	0.661927
XCV0176		putative phosphoglycerate mutase family protein	chromosome	CDS	211823	477	+	0.708595
XCV0177		conserved hypothetical protein	chromosome	CDS	212360	516	+	0.627907
XCV0178			chromosome	sig_peptide	212872	69	+	0.623188
XCV0179		conserved hypothetical protein	chromosome	CDS	215180	429	+	0.655012
XCV0180		putative 1-acyl-sn-glycerol-3-phosphate acyltransferase	chromosome	CDS	215630	900	+	0.672222
XCV0183		conserved hypothetical protein	chromosome	CDS	217982	2073	+	0.709117
XCV0184		putative phosphatidylethanolamine-binding protein	chromosome	CDS	220245	612	+	0.669935
XCV0185		putative alcohol dehydrogenase	chromosome	CDS	220993	954	+	0.680294
XCV0188	glnA	glutamine synthetase, type I	chromosome	CDS	224077	1410	+	0.628369
XCV0189	glnB	nitrogen regulatory protein P-II	chromosome	CDS	225760	339	+	0.646018
XCV0190	amtB	Ammonium transporter	chromosome	CDS	226121	1443	+	0.670825
XCV0193	sodC1		chromosome	sig_peptide	230671	60	+	0.716667
XCV0194	sodC2		chromosome	sig_peptide	231322	54	+	0.62963
XCV0197		conserved hypothetical protein	chromosome	CDS	232937	903	-	0.6866
XCV0198		acetyl-CoA acyltransferase	chromosome	CDS	233910	1296	+	0.679012
XCV0199		putative porphyrin biosynthesis protein	chromosome	CDS	235428	1266	-	0.672986
XCV0200		putative uroporphyrin-III C-methyltransferase	chromosome	CDS	236690	978	-	0.694274
XCV0201	hemD	uroporphyrinogen-III synthase	chromosome	CDS	237771	780	-	0.701282
XCV0202		putative family 25 glycosyltransferase	chromosome	CDS	238607	957	+	0.632184
XCV0203		conserved hypothetical protein	chromosome	CDS	239816	543	+	0.657459
XCV0204		putative secreted protein	chromosome	CDS	240387	423	+	0.673759
XCV0205		putative rhodanese-like membrane protein	chromosome	CDS	240885	435	+	0.652874
XCV0206	secB	preprotein translocase subunit SecB	chromosome	CDS	241429	513	+	0.637427
XCV0207		putative glycerol-3-phosphate dehydrogenase	chromosome	CDS	241957	1026	+	0.677388
XCV0208		putative secreted protein	chromosome	CDS	243447	597	-	0.59464
XCV0209		hypothetical protein	chromosome	CDS	244583	1212	+	0.541254
XCV0210		hypothetical protein	chromosome	CDS	246260	1329	-	0.51693
XCV0211		hypothetical protein	chromosome	CDS	247677	537	-	0.588454
XCV0217		hypothetical protein	chromosome	CDS	256062	933	+	0.528403
XCV0218		hypothetical protein	chromosome	CDS	257376	507	+	0.497041
XCV0220		hypothetical protein	chromosome	CDS	258819	2199	-	0.565712
XCV0230	poxB	pyruvate dehydrogenase	chromosome	CDS	269657	1728	+	0.636574
XCV0232		sigma 54-dependent response regulator	chromosome	CDS	272861	1344	+	0.68378
XCV0233			chromosome	sig_peptide	274395	60	+	0.633333
XCV0236		tRNA/rRNA methyltransferase, SpoU class; TrmH family		chromosome	277539	477	-	0.637317
XCV0238		putative secreted protein	chromosome	CDS	278890	321	+	0.669782
XCV0239	fabH	3-oxoacyl-[acyl-carrier protein] synthase III	chromosome	CDS	279312	1017	+	0.645034
XCV0241		putative hydrolase of the alpha/beta fold superfamily	chromosome	CDS	281700	903	+	0.634551
XCV0242		putative ferredoxin	chromosome	CDS	282758	384	-	0.671875
XCV0243		AMP-binding protein	chromosome	CDS	283462	1662	+	0.68231
XCV0244	cdh1	NAD(P)H steroid dehydrogenase	chromosome	CDS	285351	1011	+	0.655786
XCV0246	ddlA	D-alanine--D-alanine ligase A	chromosome	CDS	286773	1104	-	0.644928
XCV0247		conserved hypothetical protein	chromosome	CDS	288111	645	+	0.710078
XCV0248	ubiB	Ubiquinone biosynthesis protein UbiB	chromosome	CDS	288752	1674	+	0.657109
XCV0249		conserved hypothetical protein	chromosome	CDS	290435	504	+	0.672619
XCV0250	truC	Pseudouridylate synthase	chromosome	CDS	291231	717	+	0.655509
XCV0251		conserved hypothetical protein	chromosome	CDS	292124	741	-	0.672065
XCV0252		putative peptidyl-tRNA hydrolase	chromosome	CDS	292878	312	+	0.695513
XCV0253		putative acyltransferase	chromosome	CDS	293192	630	+	0.665079
XCV0254			chromosome	sig_peptide	293910	72	+	0.638889
XCV0255	dcp2	peptidyl-dipeptidase	chromosome	CDS	295125	2094	+	0.631328
XCV0258		transcriptional regulator, TetR family	chromosome	CDS	299668	633	+	0.665087
XCV0259		putative glyoxalase I	chromosome	CDS	300462	348	-	0.635057
XCV0264		putative malate synthase	chromosome	CDS	304424	1635	+	0.663609
XCV0270		putative aminopeptidase precursor	chromosome	CDS	313267	2085	-	0.644604
XCV0271	accC	biotin carboxylase	chromosome	CDS	315451	2028	-	0.669625
XCV0272	accD	acetyl-CoA carboxylase beta chain	chromosome	CDS	317719	1611	-	0.65239
XCV0273	acdA	acyl-CoA dehydrogenase	chromosome	CDS	319340	1164	-	0.655498
XCV0274		transcriptional regulator, TetR family	chromosome	CDS	320632	621	+	0.674718
XCV0275		putative DNA-binding protein	chromosome	CDS	321339	375	+	0.672
XCV0276		conserved hypothetical protein	chromosome	CDS	321710	525	+	0.681905
XCV0278		putative membrane protein	chromosome	CDS	322673	1620	-	0.654938
XCV0280			chromosome	sig_peptide	325367	60	-	0.616667
XCV0281			chromosome	sig_peptide	325709	90	+	0.533333
XCV0282		putative extracellular nuclease	chromosome	CDS	326504	1719	+	0.678883
XCV0285		conserved hypothetical protein	chromosome	CDS	330740	1215	-	0.663374
XCV0287		putative hydrolase of the alpha/beta fold superfamily	chromosome	CDS	332993	663	+	0.666667
XCV0288		putative ATPase	chromosome	CDS	333737	1095	+	0.647489
XCV0289	ohrR	transcriptional regulator, MarR family	chromosome	CDS	335231	462	+	0.647186
XCV0290	ohr	organic hydroperoxide resistance protein	chromosome	CDS	335792	429	+	0.666667
XCV0295		Zinc-containing alcohol dehydrogenase superfamily protein	chromosome	CDS	339585	1029	-	0.655005
XCV0296		putative oxidoreductase	chromosome	CDS	340748	972	-	0.651235
XCV0297		putative methyltransferase	chromosome	CDS	341953	855	+	0.645614
XCV0298	rluE	pseudouridylate synthase	chromosome	CDS	342900	573	+	0.685864
XCV0299		putative membrane protein	chromosome	CDS	343803	432	-	0.685185
XCV0300	hrpB	ATP-dependent helicase HrpB	chromosome	CDS	344701	2601	-	0.705882
XCV0301		hypothetical protein	chromosome	CDS	347434	285	+	0.592982
XCV0302		conserved hypothetical protein	chromosome	CDS	347895	474	-	0.64346
XCV0308		putative serine-pyruvate aminotransferase	chromosome	CDS	352050	1194	-	0.691792
XCV0313		conserved hypothetical protein	chromosome	CDS	357591	459	-	0.601307
XCV0314	ggt1	gamma-glutamyltranspeptidase	chromosome	CDS	358273	1581	-	0.697027
XCV0315	gatA	glu-tRNAGln amidotransferase A subunit	chromosome	CDS	359853	1461	-	0.720739
XCV0316		putative nucleoside hydrolase	chromosome	CDS	361780	1170	-	0.65812
XCV0322		TatD-related DNase	chromosome	CDS	369633	867	+	0.648212
XCV0324		conserved hypothetical protein	chromosome	CDS	371571	927	+	0.553398
XCV0325		transcriptional regulator, LysR family	chromosome	CDS	372784	888	-	0.682432
XCV0330		putative NADH flavin oxidoreductase	chromosome	CDS	377724	1119	+	0.655943
XCV0331		putative dehydrogenase	chromosome	CDS	378877	879	+	0.684869
XCV0332		conserved hypothetical protein	chromosome	CDS	379969	393	+	0.669211
XCV0333	purU	formyltetrahydrofolate deformylase	chromosome	CDS	380601	852	+	0.643192
XCV0335		two-component system sensor protein	chromosome	CDS	382247	1380	-	0.698551
XCV0340		putative 5,10-methylenetetrahydrofolate reductase	chromosome	CDS	392160	978	-	0.642127
XCV0342	metR	transcriptional regulator, LysR family	chromosome	CDS	393832	915	-	0.659016
XCV0343		NADH-dependent FMN reductase	chromosome	CDS	394935	588	+	0.653061
XCV0345	metE	methionine synthase	chromosome	CDS	396676	1029	+	0.618076
XCV0349		conserved hypothetical protein	chromosome	CDS	401462	879	-	0.690557
XCV0350		conserved hypothetical protein	chromosome	CDS	402408	501	+	0.658683
XCV0352		hypothetical protein	chromosome	CDS	403869	297	-	0.606061
XCV0357	ilvD	dihydroxy-acid dehydratase	chromosome	CDS	408308	1839	-	0.64981
XCV0360		putative transferase	chromosome	CDS	412264	546	-	0.64652
XCV0362		aromatic acid:H+ symporter family protein	chromosome	CDS	413271	1311	+	0.662853
XCV0363		putative metal-dependent phosphohydrolase superfamily protein	chromosome	CDS	414731	1248	+	0.638622
XCV0366		short chain dehydrogenase	chromosome	CDS	418086	768	+	0.64974
XCV0372	glpK	glycerol kinase	chromosome	CDS	423874	1500	-	0.63
XCV0373	glpF	glycerol uptake facilitator protein	chromosome	CDS	425513	822	-	0.643552
XCV0374	glpD	glycerol-3-phosphate dehydrogenase	chromosome	CDS	426776	1515	-	0.676568
XCV0375	glpR	transcriptional regulator, DeoR family	chromosome	CDS	428514	963	-	0.668743
XCV0380	pcaF	beta-ketoadipyl CoA thiolase	chromosome	CDS	433741	1209	+	0.693135
XCV0381	pcaH	protocatechuate 3,4-dioxygenase beta chain	chromosome	CDS	435028	735	+	0.662585
XCV0382	pcaG	protocatechuate 3,4-dioxygenase alpha chain	chromosome	CDS	435767	564	+	0.675532
XCV0383	pcaB	putative 3-carboxy-cis,cis-muconate cycloisomerase	chromosome	CDS	436658	1383	+	0.704989
XCV0384		putative 3-oxoadipate enol-lactonase	chromosome	CDS	438051	783	+	0.684547
XCV0385	pcaC	4-carboxymuconolactone decarboxylase	chromosome	CDS	438860	414	+	0.65942
XCV0387	pcaR	transcriptional regulator, IclR family	chromosome	CDS	440741	909	-	0.69637
XCV0388		conserved hypothetical protein	chromosome	CDS	441750	861	+	0.645761
XCV0389		esterase/lipase/thioesterase family protein	chromosome	CDS	442865	969	+	0.684211
XCV0391	gidA	glucose inhibited division protein A	chromosome	CDS	445051	1905	-	0.677165
XCV0393		putative secreted protein	chromosome	CDS	447526	483	-	0.672878
XCV0394		threonine ammonia-lyase	chromosome	CDS	448166	960	+	0.702083
XCV0395		conserved hypothetical protein	chromosome	CDS	449176	552	+	0.672101
XCV0396		conserved hypothetical protein	chromosome	CDS	449771	420	+	0.62619
XCV0397	aspH	peptide-aspartate beta-dioxygenase	chromosome	CDS	450292	906	-	0.634658
XCV0398	bioC	biotin biosynthesis protein BioC	chromosome	CDS	451447	885	-	0.696045
XCV0399		short chain dehydrogenase	chromosome	CDS	452395	783	-	0.696041
XCV0400	bioH	biotin biosynthesis protein BioH	chromosome	CDS	453223	930	-	0.680645
XCV0402	bioF	8-amino-7-oxononanoate synthase BioF	chromosome	CDS	454651	1374	-	0.686317
XCV0403	bioB	biotin synthase BioB	chromosome	CDS	455948	1035	-	0.674396
XCV0409	hpaF	HpaF protein	chromosome	CDS	461310	594	-	0.641414
XCV0411	hrpF	HrpF protein	chromosome	CDS	462449	2421	-	0.60223
XCV0417	hrpE	HrpE protein	chromosome	CDS	469358	282	-	0.531915
XCV0418	hrpD6	HrpD6 protein	chromosome	CDS	469721	258	-	0.593023
XCV0419	hrcD	HrcD protein	chromosome	CDS	469975	939	-	0.632588
XCV0420	hpaA	HpaA protein	chromosome	CDS	470910	828	-	0.650966
XCV0422	hrcR	HrcR protein	chromosome	CDS	471999	645	-	0.596899
XCV0423	hrcQ	HrcQ protein	chromosome	CDS	472630	915	-	0.659016
XCV0424	hpaC	HpaC protein	chromosome	CDS	473676	639	-	0.657277
XCV0425	hrcV	HrcV protein	chromosome	CDS	474314	1923	-	0.621945
XCV0426	hrcU	HrcU protein	chromosome	CDS	476245	1074	-	0.611732
XCV0427	hrpB1	HrpB1 protein	chromosome	CDS	477533	456	+	0.633772
XCV0428	hrpB2	HrpB2 protein	chromosome	CDS	478022	393	+	0.615776
XCV0429	hrcJ	HrcJ protein	chromosome	CDS	478416	762	+	0.635171
XCV0430	hrpB4	HrpB4 protein	chromosome	CDS	479185	630	+	0.673016
XCV0431	hrcL	HrcL protein	chromosome	CDS	479799	702	+	0.69943
XCV0432	hrcN	HrcN protein	chromosome	CDS	480490	1329	+	0.668172
XCV0433	hrpB7	HrpB7 protein	chromosome	CDS	481811	510	+	0.658824
XCV0435	hrcC	0	chromosome	sig_peptide	483229	99	+	0.676768
XCV0437	xopD	Xanthomonas outer protein D	chromosome	CDS	487189	1638	+	0.547619
XCV0440	xopA	Xanthomonas outer protein A	chromosome	CDS	490135	354	-	0.497175
XCV0442		conserved hypothetical protein	chromosome	CDS	491884	1560	-	0.627564
XCV0444		conserved hypothetical protein	chromosome	CDS	494868	342	-	0.657895
XCV0445	mscK	small-conductance mechanosensitive channel	chromosome	CDS	495529	2424	+	0.640677
XCV0448			chromosome	sig_peptide	502678	72	-	0.680556
XCV0449		putative membrane protein	chromosome	CDS	502809	942	+	0.609342
XCV0450		putative signal transduction protein	chromosome	CDS	503837	1830	-	0.681421
XCV0453		alpha-amylase family protein	chromosome	CDS	509766	1758	+	0.669511
XCV0454	malQ	4-alpha-glucanotransferase	chromosome	CDS	511520	1950	+	0.69282
XCV0455	glgY	Maltooligosyltrehalose synthase	chromosome	CDS	513466	2610	+	0.685441
XCV0457	glgX1	glycogen debranching enzyme	chromosome	CDS	516400	2163	+	0.641701
XCV0459		short chain dehydrogenase	chromosome	CDS	519382	759	-	0.649539
XCV0461			chromosome	sig_peptide	520517	66	+	0.666667
XCV0462	virK		chromosome	sig_peptide	522157	66	+	0.69697
XCV0464		transcriptional regulator, TetR family	chromosome	CDS	524311	618	+	0.624595
XCV0468		hypothetical protein	chromosome	CDS	530190	513	+	0.645224
XCV0470	rhlE	ATP-dependent RNA helicase	chromosome	CDS	531139	1362	-	0.687959
XCV0471	avrRxv	avirulence protein AvrRxv	chromosome	CDS	532770	1122	+	0.523173
XCV0473		putative dihydrolipoamide acyltransferase	chromosome	CDS	534361	1509	-	0.696488
XCV0475		putative pyruvate dehydrogenase E1 component	chromosome	CDS	536251	1071	-	0.673203
XCV0476		putative pyruvate dehydrogenase E1 alpha subunit	chromosome	CDS	537314	1089	-	0.675849
XCV0478		tryptophan 2,3-dioxygenase	chromosome	CDS	542366	1119	+	0.663986
XCV0479		proton-dependent oligopeptide transporter family protein	chromosome	CDS	543734	1521	+	0.632479
XCV0480		putative thioredoxin	chromosome	CDS	545266	591	+	0.675127
XCV0481		transcriptional regulator, MarR family	chromosome	CDS	546215	489	-	0.654397
XCV0482		4-hydroxyphenylpyruvate dioxygenase	chromosome	CDS	546871	1071	+	0.618114
XCV0484	hmgA	homogentisate 1,2-dioxygenase	chromosome	CDS	548566	1320	+	0.648485
XCV0486		putative secreted protein	chromosome	CDS	550888	648	+	0.66821
XCV0490	phaD	putative monovalent cation:proton antiporter subunit D	chromosome	CDS	553077	1545	-	0.664078
XCV0493		conserved hypothetical protein	chromosome	CDS	557939	951	+	0.688749
XCV0496		putative lytic enzyme	chromosome	CDS	561521	1755	-	0.635897
XCV0497		conserved hypothetical protein	chromosome	CDS	563348	537	-	0.599628
XCV0498		conserved hypothetical protein	chromosome	CDS	564121	579	-	0.654577
XCV0500	purC	phosphoribosylaminoimidazole-succinocarboxamidesynthase	chromosome	CDS	565808	927	-	0.632147
XCV0501		DnaJ-related chaperone	chromosome	CDS	566866	408	+	0.693627
XCV0502	rpe	D-ribulose-5-phosphate 3-epimerase	chromosome	CDS	567397	702	+	0.660969
XCV0503		putative N-acetyltransferase	chromosome	CDS	568095	492	+	0.686992
XCV0504		diacylglycerol kinase family protein	chromosome	CDS	568822	930	+	0.696774
XCV0505	trpE	anthranilate synthase component I	chromosome	CDS	570009	1476	+	0.657182
XCV0506		putative threonine aldolase	chromosome	CDS	571484	1077	+	0.649025
XCV0509	hsdR1	type I site-specific deoxyribonuclease (restriction subunit)	chromosome	CDS	573715	2985	+	0.59531
XCV0510	hsdS1	type I site-specific deoxyribonuclease (specificity subunit)	chromosome	CDS	576702	1260	+	0.533333
XCV0512		putative DNA-binding protein	chromosome	CDS	579126	1011	+	0.597428
XCV0513	hsdM1	type I site-specific deoxyribonuclease (modification subunit)	chromosome	CDS	580133	1617	+	0.556586
XCV0514	trpG	anthranilate synthase, component II	chromosome	CDS	581895	579	+	0.618307
XCV0515		conserved hypothetical protein	chromosome	CDS	582574	675	+	0.645926
XCV0516	trpD	anthranilate phosphoribosyltransferase	chromosome	CDS	583364	1038	+	0.653179
XCV0517	trpC	Indole-3-glycerol phosphate synthase	chromosome	CDS	584542	798	+	0.652882
XCV0519	clp	CAP-like protein	chromosome	CDS	586368	693	-	0.643579
XCV0520	speD	S-adenosylmethionine decarboxylase	chromosome	CDS	587198	795	+	0.540881
XCV0522		conserved hypothetical protein	chromosome	CDS	588774	696	-	0.696839
XCV0523	rplM	50S ribosomal protein L13	chromosome	CDS	589610	429	+	0.613054
XCV0524	rpsI	30S ribosomal protein S9	chromosome	CDS	590041	393	+	0.631043
XCV0527	bfr	bacterioferritin	chromosome	CDS	592202	471	+	0.581741
XCV0528		two-component system sensor protein	chromosome	CDS	593039	2310	-	0.689178
XCV0529		putative two-component system regulatory protein	chromosome	CDS	595349	1599	-	0.683552
XCV0532		putative membrane protein	chromosome	CDS	598098	771	+	0.673152
XCV0533		conserved hypothetical protein	chromosome	CDS	598872	450	+	0.693333
XCV0536			chromosome	sig_peptide	600751	87	+	0.655172
XCV0537		NUDIX hydrolase family protein	chromosome	CDS	602285	927	+	0.676375
XCV0538		putative membrane protein	chromosome	CDS	603285	891	+	0.684624
XCV0544		putative efflux transporter family protein	chromosome	CDS	609785	2214	-	0.669828
XCV0545	purD	phosphoribosylamine-glycine ligase	chromosome	CDS	612207	1296	-	0.688272
XCV0546			chromosome	sig_peptide	614300	81	-	0.666667
XCV0547	purH	bifunctional purine biosynthesis protein	chromosome	CDS	614405	1584	-	0.66351
XCV0557		putative membrane protein	chromosome	CDS	624661	744	-	0.751344
XCV0558		transcriptional regulator, XRE family	chromosome	CDS	626359	378	-	0.687831
XCV0560	prmA	ribosomal protein L11 methyltransferase	chromosome	CDS	627412	921	-	0.684039
XCV0562		putative secreted protein	chromosome	CDS	630152	366	+	0.669399
XCV0563	accC	biotin carboxylase	chromosome	CDS	630887	1368	-	0.63962
XCV0564		conserved hypothetical protein	chromosome	CDS	632244	435	-	0.595402
XCV0565	accB	biotin carboxyl carrier protein of acetyl-CoA carboxylase (BCCP)	chromosome	CDS	632699	489	-	0.656442
XCV0566	aroQ	3-dehydroquinate dehydratase II	chromosome	CDS	633284	447	-	0.686801
XCV0567		putative C-type cytochrome biogenesis protein	chromosome	CDS	634575	2319	-	0.709358
XCV0570	groES	10kDa chaperonin	chromosome	CDS	639897	288	+	0.628472
XCV0571	groEL	60 kDa chaperonin	chromosome	CDS	640327	1641	+	0.644119
XCV0572	xopX	Xanthomonas outer protein X	chromosome	CDS	642081	2100	-	0.659524
XCV0573			chromosome	sig_peptide	644605	84	+	0.654762
XCV0574	aroG	phospho-2-dehydro-3-deoxyheptonate aldolase, phe-sensitive	chromosome	CDS	648029	1074	+	0.66108
XCV0578		conserved hypothetical protein	chromosome	CDS	655956	519	-	0.672447
XCV0579	glnE	glutamate-ammonia-ligase adenylyltransferase	chromosome	CDS	656595	2868	+	0.685844
XCV0581	xopB	Xanthomonas outer protein B	chromosome	CDS	660643	1842	+	0.555375
XCV0583		putative secreted protease; subtilase family	chromosome	CDS	663717	1875	+	0.672533
XCV0587		putative NADH dehydrogenase/NAD(P)H nitroreductase	chromosome	CDS	668200	591	+	0.668359
XCV0588			chromosome	sig_peptide	669022	93	+	0.677419
XCV0592	mxcB	iron chelator utilization protein	chromosome	CDS	672224	786	-	0.659033
XCV0593		putative transcriptional regulator, PadR-like family	chromosome	CDS	673320	537	-	0.672253
XCV0594	mdcA	malonate decarboxylase alpha subunit	chromosome	CDS	674043	1647	+	0.649666
XCV0595	mdcC	malonate decarboxylase delta subunit	chromosome	CDS	675699	318	+	0.647799
XCV0596	mdcD	malonate decarboxylase beta subunit	chromosome	CDS	676123	918	+	0.666667
XCV0597	mdcE	malonate decarboxylase gamma subunit	chromosome	CDS	677031	705	+	0.678014
XCV0602	mdcY	transcriptional repressor MdcY, GntR family	chromosome	CDS	681881	753	+	0.665339
XCV0603		putative haloacid dehalogenase/epoxide hydrolase family protein	chromosome	CDS	682782	624	-	0.660256
XCV0604		Anti-sigma factor antagonist	chromosome	CDS	683627	420	-	0.647619
XCV0606		putative regulatory protein	chromosome	CDS	684471	2109	-	0.682788
XCV0607		putative secreted protein	chromosome	CDS	686648	669	+	0.618834
XCV0608		putative lipase	chromosome	CDS	687313	1323	+	0.640212
XCV0611	aceE	pyruvate dehydrogenase	chromosome	CDS	690581	2688	+	0.654018
XCV0612		ATPase of the AAA+ class	chromosome	CDS	693694	981	+	0.566769
XCV0616			chromosome	sig_peptide	698362	96	+	0.59375
XCV0617		hypothetical protein	chromosome	CDS	698847	1644	+	0.583333
XCV0620		ISxac2 transposase	chromosome	CDS	701794	267	+	0.629214
XCV0633		conserved hypothetical protein	chromosome	CDS	713883	312	+	0.615385
XCV0634		putative secreted protein	chromosome	CDS	714620	591	+	0.607445
XCV0635		putative oxidoreductase	chromosome	CDS	715551	1566	-	0.644955
XCV0636		putative secreted protein	chromosome	CDS	717486	792	+	0.613636
XCV0637		putative glutathione transferase	chromosome	CDS	718440	975	+	0.627692
XCV0639		putative secreted protein	chromosome	CDS	720015	462	-	0.668831
XCV0642		putative dipeptidyl peptidase IV	chromosome	CDS	723335	2583	-	0.648858
XCV0646		putative transcriptional regulator, Rrf2 family	chromosome	CDS	731132	474	+	0.679325
XCV0651		conserved hypothetical protein	chromosome	CDS	734131	915	-	0.665574
XCV0653	pheC	putative carboxycyclohexadienyl dehydratase	chromosome	CDS	736184	801	-	0.660424
XCV0656	cycA	D-serine/D-alanine/glycine:H+ symporter	chromosome	CDS	738257	1377	+	0.616558
XCV0657		conserved hypothetical protein	chromosome	CDS	739720	987	-	0.614995
XCV0658	corA	Magnesium and cobalt transport protein	chromosome	CDS	740896	960	+	0.630208
XCV0659		conserved hypothetical protein	chromosome	CDS	742194	696	-	0.642241
XCV0660	treA	Periplasmatic alpha,alpha-trehalase precursor	chromosome	CDS	743315	1674	-	0.678017
XCV0665		conserved hypothetical protein	chromosome	CDS	748426	1128	-	0.663121
XCV0666		putative zinc metalloprotease precursor	chromosome	CDS	749919	2880	-	0.667708
XCV0667		putative sensor protein	chromosome	CDS	753056	2577	+	0.674816
XCV0669		methyl-accepting chemotaxis protein	chromosome	CDS	756210	2205	-	0.642177
XCV0673			chromosome	sig_peptide	763179	57	+	0.614035
XCV0675	opgH	glucans biosynthesis glucosyltransferase H	chromosome	CDS	765756	1938	+	0.679567
XCV0676		carboxylesterase	chromosome	CDS	767844	669	+	0.690583
XCV0678	algR	two-component system regulatory protein	chromosome	CDS	769597	738	+	0.674797
XCV0679	hemC	hydroxymethylbilane synthase HemC	chromosome	CDS	770365	915	+	0.699454
XCV0680			chromosome	sig_peptide	772206	66	-	0.651515
XCV0681		putative DNA binding protein	chromosome	CDS	772663	1143	+	0.656168
XCV0683	blc1	putative lipocalin precursor	chromosome	CDS	774703	570	-	0.636842
XCV0685		putative prolyl oligopeptidase precursor	chromosome	CDS	776014	2094	+	0.640879
XCV0686	aspC	aspartate aminotransferase	chromosome	CDS	778351	1185	-	0.650633
XCV0687	ptrB	Protease II	chromosome	CDS	779680	2073	+	0.621322
XCV0689	dapF	Diaminopimelate epimerase	chromosome	CDS	782819	855	+	0.687719
XCV0690		conserved hypothetical protein	chromosome	CDS	783670	672	+	0.644345
XCV0691	xerC	Site-specific recombinase	chromosome	CDS	784522	918	+	0.668845
XCV0692	hslV	ATP-dependent HslUV protease peptidase subunit HslV	chromosome	CDS	785636	552	+	0.628623
XCV0693	hslU	ATP-dependent HslUV protease ATP-binding subunitHslU	chromosome	CDS	786298	1368	+	0.633041
XCV0694		putative cytosine deaminase	chromosome	CDS	787867	456	-	0.631579
XCV0696		membrane fusion protein	chromosome	CDS	788933	1089	-	0.667585
XCV0698	ubiE	Ubiquinone/menaquinone biosynthesis methyltransferase UbiE	chromosome	CDS	791710	810	+	0.625926
XCV0699		putative signal transduction protein	chromosome	CDS	792539	1062	+	0.6629
XCV0700	pepN	aminopeptidase N precursor	chromosome	CDS	793721	1947	+	0.645095
XCV0701		conserved hypothetical protein	chromosome	CDS	795755	825	+	0.655758
XCV0703		conserved hypothetical protein	chromosome	CDS	798048	900	+	0.525556
XCV0716		putative carbohydrate kinase	chromosome	CDS	814246	1053	-	0.641975
XCV0717	mreB	Rod shape-determining protein	chromosome	CDS	815454	1047	+	0.659981
XCV0718	mreC	Rod shape-determining protein	chromosome	CDS	816666	1203	+	0.685786
XCV0720	mrdA	Penicillin-binding protein 2	chromosome	CDS	818354	2061	+	0.683649
XCV0721	mrdB	Rod shape-determining protein	chromosome	CDS	820411	1119	+	0.655049
XCV0722	pg1		chromosome	sig_peptide	821886	57	+	0.596491
XCV0723	mltB		chromosome	sig_peptide	823961	93	+	0.709677
XCV0724	rlpA	rare lipoprotein A	chromosome	CDS	825106	1413	+	0.690021
XCV0725	dacC	D-alanyl-D-alanine carboxypeptidase precursor	chromosome	CDS	826960	1206	+	0.655887
XCV0726			chromosome	sig_peptide	829373	72	-	0.652778
XCV0727			chromosome	sig_peptide	829495	51	+	0.686275
XCV0728	lipB	biotin/lipoate A/B protein ligase	chromosome	CDS	829980	699	+	0.662375
XCV0729	lipA	lipoic acid synthetase LipA	chromosome	CDS	830694	1014	+	0.660749
XCV0730	prc		chromosome	sig_peptide	832102	84	+	0.619048
XCV0733			chromosome	sig_peptide	836979	81	-	0.641975
XCV0734		bifunctional NMN adenylyltransferase/NUDIX hydrolase	chromosome	CDS	837242	1056	+	0.632576
XCV0735		nicotinate phosphoribosyltransferase	chromosome	CDS	838420	1404	+	0.636752
XCV0738		conserved hypothetical protein	chromosome	CDS	842042	795	+	0.65283
XCV0739		putative secreted protein	chromosome	CDS	842961	381	+	0.645669
XCV0741	gndA	6-phosphogluconate dehydrogenase	chromosome	CDS	844869	942	+	0.653928
XCV0742		putative oxidoreductase	chromosome	CDS	845886	1056	-	0.66572
XCV0743		putative secreted protein	chromosome	CDS	846978	486	+	0.621399
XCV0744		two-component system sensor protein	chromosome	CDS	847745	1812	+	0.650662
XCV0745		two-component system regulatory protein	chromosome	CDS	849553	441	+	0.639456
XCV0746		two-component system sensor histidine kinase-response regulator hybrid protein	chromosome	CDS	849997	1503	+	0.651364
XCV0747	folK	2-amino-4-hydroxy-6- hydroxymethyldihydropteridine pyrophosphokinase	chromosome	CDS	851592	516	+	0.668605
XCV0748		pteridine reductase	chromosome	CDS	852276	738	-	0.685637
XCV0749		conserved hypothetical protein	chromosome	CDS	853081	1185	+	0.662447
XCV0751			chromosome	sig_peptide	856907	63	-	0.666667
XCV0767		transcriptional regulator, GntR family	chromosome	CDS	873872	768	+	0.674479
XCV0769		transcriptional regulator, LacI family	chromosome	CDS	876001	1068	+	0.661049
XCV0770	glmS	glucosamine-6-phosphate deaminase	chromosome	CDS	877075	1029	+	0.678328
XCV0771	nagA	N-acetylglucosamine-6-phosphate deacetylase	chromosome	CDS	878106	1155	+	0.67013
XCV0772		TonB-dependent outer membrane receptor	chromosome	CDS	880064	2670	+	0.607865
XCV0773	cca	tRNA nucleotidyltransferase	chromosome	CDS	883052	1233	-	0.662612
XCV0774	betA	choline dehydrogenase	chromosome	CDS	884442	1671	-	0.649312
XCV0775	BetB	betaine aldehyde dehydrogenase	chromosome	CDS	886239	1473	-	0.653768
XCV0777		conserved hypothetical protein	chromosome	CDS	890013	768	-	0.648438
XCV0778		putative thiol:disulfide interchange protein	chromosome	CDS	890800	816	-	0.664216
XCV0779			chromosome	sig_peptide	892295	63	-	0.587302
XCV0780			chromosome	sig_peptide	893180	69	-	0.666667
XCV0781		conserved hypothetical protein	chromosome	CDS	893350	666	+	0.65015
XCV0782	gsh1	glutamate-cysteine ligase	chromosome	CDS	894194	1578	+	0.65019
XCV0784		two-component system regulatory protein, OmpR family	chromosome	CDS	897458	780	-	0.657692
XCV0785		putative glycosyltransferase	chromosome	CDS	898315	1101	+	0.662125
XCV0787		conserved hypothetical protein	chromosome	CDS	900413	393	+	0.64631
XCV0788		putative alcohol dehydrogenase class III	chromosome	CDS	900872	1110	+	0.636937
XCV0789		conserved hypothetical protein	chromosome	CDS	902050	576	+	0.592014
XCV0790		carboxylesterase	chromosome	CDS	902684	831	+	0.617329
XCV0791		conserved hypothetical protein	chromosome	CDS	903682	339	-	0.651917
XCV0792		putative ABC transporter ATP-binding protein (duplicated ATPase domains)	chromosome	CDS	904199	1662	-	0.632972
XCV0793		putative membrane protein	chromosome	CDS	906085	498	+	0.668675
XCV0794	glyA	serine hydroxymethyltransferase	chromosome	CDS	906780	1254	+	0.637959
XCV0796		conserved hypothetical protein	chromosome	CDS	908559	525	+	0.638095
XCV0799			chromosome	sig_peptide	911330	60	-	0.65
XCV0800	ribE	riboflavin synthase, alpha chain	chromosome	CDS	911956	603	+	0.655058
XCV0801	ribB	riboflavin biosynthesis protein RibB (GTP cyclohydrolase II/3,4-dihydroxy-2-butanone 4-phosphate synthase)	chromosome	CDS	912555	1140	+	0.678947
XCV0802	ribH	riboflavin synthase, beta chain	chromosome	CDS	913984	465	+	0.670968
XCV0803	nusB	transcription termination factor NusB	chromosome	CDS	914445	489	+	0.680982
XCV0806		conserved hypothetical protein	chromosome	CDS	918205	1353	+	0.651146
XCV0809	kdpB	potassium-transporting ATPase B chain	chromosome	CDS	921919	2049	+	0.659346
XCV0810	kdpC	potassium-transporting ATPase C chain	chromosome	CDS	923978	660	+	0.686364
XCV0811	kdpD	two-component system sensor kinase KdpD	chromosome	CDS	924808	2661	+	0.683202
XCV0812	kdpE	two-component system response regulator KdpE	chromosome	CDS	927458	717	+	0.670851
XCV0814		putative glycolate oxidase	chromosome	CDS	928831	1434	-	0.687587
XCV0816		conserved hypothetical protein	chromosome	CDS	930794	369	-	0.699187
XCV0817			chromosome	sig_peptide	932792	105	-	0.638095
XCV0818		conserved hypothetical protein	chromosome	CDS	932978	822	+	0.715328
XCV0822	mraZ	protein MraZ	chromosome	CDS	936470	456	+	0.614035
XCV0823	mraW	S-adenosyl-methyltransferase	chromosome	CDS	936970	1014	+	0.670611
XCV0824	ftsL	cell division protein FtsL	chromosome	CDS	937980	264	+	0.621212
XCV0825	ftsI	cell division protein FtsI	chromosome	CDS	938527	1869	+	0.660781
XCV0826	murE	UDP-N-acetylmuramoylalanyl-D-glutamate--2,6- diaminopimelate ligase	chromosome	CDS	940404	1476	+	0.676829
XCV0827	murF	UDP-N-acetylmuramoyl-tripeptide--D-alanyl-D- alanine ligase	chromosome	CDS	941876	1512	+	0.675926
XCV0830	murG	UDP-muramoylpentapeptidebeta-N-acetylglucosaminyltransferase	chromosome	CDS	945835	1296	+	0.683642
XCV0831	murC	UDP-N-acetylmuramate--L-alanine ligase	chromosome	CDS	947127	1434	+	0.669456
XCV0832	ddlB	D-alanine--D-alanine ligase B	chromosome	CDS	948557	957	+	0.658307
XCV0833	ftsQ	cell division protein FtsQ	chromosome	CDS	949638	828	+	0.65942
XCV0834	ftsA	cell division protein FtsA	chromosome	CDS	950462	1236	+	0.648867
XCV0835	ftsZ	cell division protein FtsZ	chromosome	CDS	952011	1239	+	0.667474
XCV0836	lpxC	UDP-3-O-[3-hydroxymyristoyl] N-acetylglucosaminedeacetylase	chromosome	CDS	953484	912	+	0.627193
XCV0837		conserved hypothetical protein	chromosome	CDS	954581	447	-	0.635347
XCV0838		membrane-bound metalloendopeptidase	chromosome	CDS	955028	942	+	0.66242
XCV0839	secA	preprotein translocase subunit SecA	chromosome	CDS	956045	2820	+	0.630142
XCV0840		putative NUDIX hydrolase family / thiamine monophosphate synthase fusionprotein	chromosome	CDS	959187	948	+	0.683544
XCV0841		putative secreted protein	chromosome	CDS	960246	630	-	0.684127
XCV0842	metF	5,10-methylenetetrahydrofolate reductase	chromosome	CDS	960921	828	-	0.646135
XCV0844		putative quinone oxidoreductase	chromosome	CDS	963567	978	+	0.682004
XCV0847		putative dehydrogenase	chromosome	CDS	967399	936	+	0.651709
XCV0851		conserved hypothetical protein	chromosome	CDS	970606	741	+	0.665317
XCV0852		conserved hypothetical protein	chromosome	CDS	971566	558	+	0.639785
XCV0853		conserved hypothetical protein	chromosome	CDS	972274	687	+	0.609898
XCV0854		putative sulfotransferase	chromosome	CDS	973453	933	+	0.65059
XCV0855		conserved hypothetical protein	chromosome	CDS	974417	783	+	0.662835
XCV0856	sahH	adenosylhomocysteinase	chromosome	CDS	975437	1443	-	0.634789
XCV0857			chromosome	sig_peptide	977149	93	+	0.698925
XCV0858		putative phosphoenolpyruvate carboxylase	chromosome	CDS	980035	2715	+	0.676611
XCV0859		putative transcriptional regulator, TetR family	chromosome	CDS	982814	645	+	0.668217
XCV0861		putative membrane protein	chromosome	CDS	984501	1983	+	0.665154
XCV0862		OmpA family outer membrane lipoprotein	chromosome	CDS	986625	1203	+	0.667498
XCV0865	metK	methionine adenosyltransferase	chromosome	CDS	993440	1212	-	0.641914
XCV0866		putative membrane protein	chromosome	CDS	994896	1101	+	0.666667
XCV0867		methyltransferase	chromosome	CDS	995990	828	-	0.647343
XCV0868		putative TIM-barrel protein; NifR3 family	chromosome	CDS	996846	999	-	0.664665
XCV0869		putative secreted protein	chromosome	CDS	997952	2343	-	0.631242
XCV0870	rbsK	ribokinase	chromosome	CDS	1000821	951	-	0.680336
XCV0871		nucleoside transporter	chromosome	CDS	1001862	1299	-	0.643572
XCV0873		putative voltage-gated potassium channel beta subunit	chromosome	CDS	1004072	969	+	0.666667
XCV0874		conserved hypothetical protein	chromosome	CDS	1005197	246	+	0.613821
XCV0875			chromosome	sig_peptide	1005689	72	+	0.652778
XCV0878		putative secreted protein	chromosome	CDS	1008596	924	+	0.645022
XCV0882			chromosome	sig_peptide	1012736	108	-	0.694444
XCV0884		ABC transporter permease	chromosome	CDS	1014050	2484	-	0.689614
XCV0885		ABC transporter ATP-binding protein	chromosome	CDS	1016530	606	-	0.70462
XCV0886			chromosome	sig_peptide	1017239	99	+	0.59596
XCV0887		two-component system regulatory protein	chromosome	CDS	1017999	714	+	0.645658
XCV0888		two-component system sensor protein	chromosome	CDS	1018762	1365	+	0.651282
XCV0889		putative secreted protein	chromosome	CDS	1020544	702	-	0.653846
XCV0890	dgkA	diacylglycerol kinase	chromosome	CDS	1021427	381	+	0.648294
XCV0891		conserved hypothetical protein	chromosome	CDS	1021871	672	+	0.613095
XCV0892		putative membrane protein	chromosome	CDS	1022887	888	+	0.710586
XCV0894	lgt	prolipoprotein diacylglyceryl transferase	chromosome	CDS	1024320	891	+	0.634119
XCV0895	thyA	thymidylate synthase	chromosome	CDS	1025207	795	+	0.627673
XCV0897	folA	dihydrofolate reductase	chromosome	CDS	1026339	495	+	0.662626
XCV0898	apaH	diadenosine tetraphosphatase	chromosome	CDS	1026885	957	-	0.673981
XCV0899		conserved hypothetical protein	chromosome	CDS	1027870	384	-	0.648438
XCV0900	sgA	Dimethyladenosine transferase	chromosome	CDS	1028290	789	-	0.66033
XCV0901	pdxA	4-hydroxythreonine-4-phosphate dehydrogenase	chromosome	CDS	1029196	972	-	0.687243
XCV0902	surA		chromosome	sig_peptide	1031504	75	-	0.586667
XCV0903	ostA		chromosome	sig_peptide	1033939	66	-	0.69697
XCV0904		histone deacetylase family protein	chromosome	CDS	1034133	909	-	0.685369
XCV0905		conserved hypothetical protein	chromosome	CDS	1035080	558	-	0.697133
XCV0907	ubiH	2-octaprenyl-6-methoxyphenol hydroxylase	chromosome	CDS	1036560	1209	+	0.701406
XCV0908	ubiF	2-octaprenyl-3-methyl-6-methoxy-1,4-benzoquinol hydroxylase	chromosome	CDS	1037765	1182	+	0.692047
XCV0912		transcriptional regulator, GntR family	chromosome	CDS	1041679	675	-	0.663704
XCV0913	ligB	protocatechuate 4,5-dioxygenase beta chain	chromosome	CDS	1042587	897	+	0.657748
XCV0914	ligA	protocatechuate 4,5-dioxygenase alpha chain	chromosome	CDS	1043494	360	+	0.6
XCV0915		transcriptional regulator LysR family	chromosome	CDS	1043920	1002	+	0.670659
XCV0918	paaF	Enoyl-CoA hydratase	chromosome	CDS	1048334	828	-	0.637681
XCV0919		transcriptional regulator, MarR family	chromosome	CDS	1049207	474	-	0.687764
XCV0921		conserved hypothetical protein	chromosome	CDS	1050428	723	-	0.626556
XCV0922		putative secreted protein	chromosome	CDS	1051232	906	-	0.653422
XCV0923	gfo		chromosome	sig_peptide	1052261	84	+	0.642857
XCV0924		conserved hypothetical protein	chromosome	CDS	1053868	1044	-	0.659962
XCV0925		conserved hypothetical protein	chromosome	CDS	1054951	561	-	0.680927
XCV0930	glnS	glutaminyl-tRNA synthetase	chromosome	CDS	1057871	1740	-	0.645977
XCV0931	gst1	glutathione transferase	chromosome	CDS	1060027	642	+	0.679128
XCV0933		two-component system regulatory protein	chromosome	CDS	1060995	465	-	0.647312
XCV0934		two-component system sensor protein	chromosome	CDS	1061456	1911	-	0.657771
XCV0937	pms	protein-methionine-S-oxide reductase	chromosome	CDS	1064806	651	+	0.6298
XCV0938		conserved hypothetical protein	chromosome	CDS	1065873	570	-	0.645614
XCV0939	talB	transaldolase B	chromosome	CDS	1066798	969	-	0.654283
XCV0940	rnk	regulator of nucleoside diphosphate kinase	chromosome	CDS	1067818	441	-	0.678005
XCV0941	oxyR	transcriptional regulator, LysR family	chromosome	CDS	1068756	942	-	0.630573
XCV0942	ahpF	Alkyl hydroperoxide reductase subunit F	chromosome	CDS	1069789	1593	-	0.64909
XCV0943	ahpC	Alkyl hydroperoxide reductase subunit C	chromosome	CDS	1071568	564	-	0.611702
XCV0944	hemK	protein methyltransferase HemK	chromosome	CDS	1072334	861	+	0.708479
XCV0945	pip	putative proline imino-peptidase	chromosome	CDS	1073429	942	+	0.649682
XCV0946		putative N-formylglutamate amidohydrolase	chromosome	CDS	1074579	786	-	0.687023
XCV0947		NUDIX hydrolase family protein	chromosome	CDS	1075357	552	-	0.650362
XCV0949		putative nitroreductase family protein	chromosome	CDS	1076888	576	-	0.703125
XCV0950		conserved hypothetical protein	chromosome	CDS	1078044	2358	+	0.668363
XCV0951		putative NAD(P) transhydrogenase	chromosome	CDS	1080548	1098	+	0.690346
XCV0955		putative NAD(P) transhydrogenase beta subunit	chromosome	CDS	1083881	1458	+	0.653635
XCV0957		conserved hypothetical protein	chromosome	CDS	1086402	663	+	0.651584
XCV0958	ilvE	Branched-chain amino acid aminotransferase	chromosome	CDS	1087129	1086	+	0.664825
XCV0962		conserved hypothetical protein	chromosome	CDS	1094162	474	-	0.660338
XCV0963		asparaginase	chromosome	CDS	1094640	486	-	0.592593
XCV0965		Xylanase precursor	chromosome	CDS	1095634	1221	+	0.634726
XCV0967	wrbA	Flavoprotein WrbA (Trp repressor binding protein)	chromosome	CDS	1097418	597	-	0.695142
XCV0968		ribonuclease BN	chromosome	CDS	1098126	1278	+	0.658059
XCV0969			chromosome	sig_peptide	1099400	81	+	0.666667
XCV0971		putative membrane protein	chromosome	CDS	1100363	1230	+	0.691057
XCV0972		conserved hypothetical protein	chromosome	CDS	1101574	783	-	0.644955
XCV0973	moaB	molybdenum cofactor biosynthesis protein B	chromosome	CDS	1102389	519	-	0.657033
XCV0975	prfA	peptide chain release factor 1	chromosome	CDS	1105013	1086	-	0.651934
XCV0977			chromosome	sig_peptide	1107440	66	+	0.575758
XCV0978	lolB	outer membrane lipoprotein receptor LolB	chromosome	CDS	1109125	654	+	0.712538
XCV0979	ispE	4-(cytidine 5'-diphospho)-2-C-methyl-D-erythritol kinase	chromosome	CDS	1109760	888	+	0.682432
XCV0980	prsA	ribose-phosphate diphosphokinase	chromosome	CDS	1110893	960	+	0.648958
XCV0981	rplY	50S ribosomal protein L25	chromosome	CDS	1111961	636	+	0.610063
XCV0983		GTP-binding protein	chromosome	CDS	1113307	1092	+	0.628205
XCV0985	secE	preprotein translocase subunit SecE	chromosome	CDS	1116319	408	+	0.583333
XCV0986	nusG	transcription antitermination factor	chromosome	CDS	1116740	558	+	0.602151
XCV0987	rplK	50S ribosomal protein L11	chromosome	CDS	1117496	429	+	0.615385
XCV0988	rplA	50S ribosomal protein L1	chromosome	CDS	1117928	699	+	0.649499
XCV0989	rplJ	50S ribosomal protein L10	chromosome	CDS	1119169	534	+	0.638577
XCV0990	rplL	50S ribosomal protein L7/L12	chromosome	CDS	1119757	366	+	0.598361
XCV0991	rpoB	DNA directed RNA polymerase (beta subunit)	chromosome	CDS	1120414	4152	+	0.624759
XCV0992	rpoC	DNA directed RNA polymerase (beta' subunit)	chromosome	CDS	1124666	4215	+	0.633689
XCV0993	rpsL	30S ribosomal protein S12	chromosome	CDS	1129099	375	+	0.624
XCV0994	rpsG	30S ribosomal protein S7	chromosome	CDS	1129486	468	+	0.583333
XCV0995	fusA	elongation factor G	chromosome	CDS	1130091	2118	+	0.618508
XCV0998	rpsJ	30S ribosomal protein S10	chromosome	CDS	1135417	336	+	0.583333
XCV0999	rplC	50S ribosomal protein L3	chromosome	CDS	1135764	651	+	0.6298
XCV1000	rplD	50S ribosomal protein L4	chromosome	CDS	1136427	606	+	0.608911
XCV1001	rplW	50S ribosomal protein L23	chromosome	CDS	1137029	300	+	0.566667
XCV1002	rplB	50S ribosomal protein L2	chromosome	CDS	1137339	828	+	0.64372
XCV1003	rpsS	30S ribosomal protein S19	chromosome	CDS	1138173	270	+	0.57037
XCV1004	rplV	50S ribosomal protein L22	chromosome	CDS	1138455	336	+	0.604167
XCV1005	rpsC	30S ribosomal protein S3	chromosome	CDS	1138808	735	+	0.610884
XCV1006	rplP	50S ribosomal protein L16	chromosome	CDS	1139548	414	+	0.618357
XCV1007	rpmC	50S ribosomal protein L29	chromosome	CDS	1139961	186	+	0.602151
XCV1008	rpsQ	30S ribosomal protein S17	chromosome	CDS	1140158	270	+	0.577778
XCV1009	rplN	50S ribosomal protein L14	chromosome	CDS	1140442	369	+	0.604336
XCV1010	rplX	50S ribosomal protein L24	chromosome	CDS	1140826	318	+	0.613208
XCV1011	rplE	50S ribosomal protein L5	chromosome	CDS	1141155	543	+	0.574586
XCV1012	rpsN	30S ribosomal protein S14	chromosome	CDS	1141716	306	+	0.601307
XCV1013	rpsH	30S ribosomal protein S8	chromosome	CDS	1142227	399	+	0.588972
XCV1014	rplF	50S ribosomal protein L6	chromosome	CDS	1142641	528	+	0.63447
XCV1015	rplR	50S ribosomal protein L18	chromosome	CDS	1143260	360	+	0.636111
XCV1016	rpsE	30S ribosomal protein S5	chromosome	CDS	1143779	543	+	0.624309
XCV1017	rpmD	50S ribosomal protein L30	chromosome	CDS	1144314	192	+	0.583333
XCV1018	rplO	50S ribosomal protein L15	chromosome	CDS	1144510	444	+	0.648649
XCV1019	secY	preprotein translocase subunit SecY	chromosome	CDS	1144961	1365	+	0.622711
XCV1020	rpsM	30S ribosomal protein S13	chromosome	CDS	1146658	357	+	0.621849
XCV1021	rpsK	30S ribosomal protein S11	chromosome	CDS	1147025	393	+	0.620865
XCV1022	rpsD	30S ribosomal protein S4	chromosome	CDS	1147433	627	+	0.606061
XCV1023	rpoA	DNA directed RNA polymerase (alpha subunit)	chromosome	CDS	1148113	999	+	0.61962
XCV1024	rplQ	50S ribosomal protein L17	chromosome	CDS	1149292	384	+	0.651042
XCV1027		TonB-dependent outer membrane receptor	chromosome	CDS	1151140	2124	-	0.634652
XCV1028		3-deoxy-7-phosphoheptulonate synthase	chromosome	CDS	1153510	1398	+	0.642346
XCV1029		putative small-conductance mechanosensitive channel	chromosome	CDS	1154993	1128	+	0.644504
XCV1030			chromosome	sig_peptide	1157966	60	-	0.65
XCV1032	typA	GTP-binding elongation factor protein	chromosome	CDS	1158602	1830	-	0.632787
XCV1033		peptidyl prolyl cis-trans isomerase, cyclophilin type	chromosome	CDS	1160673	495	+	0.654545
XCV1034	mdh	Malate dehydrogenase	chromosome	CDS	1161285	987	+	0.643364
XCV1035	gst2	glutathione transferase	chromosome	CDS	1162356	615	-	0.609756
XCV1042		OmpA family outer membrane protein	chromosome	CDS	1168873	1098	+	0.626594
XCV1043		putative secreted protein	chromosome	CDS	1170163	516	+	0.682171
XCV1046	kbl	2-amino-3-ketobutyrate CoA ligase	chromosome	CDS	1171904	1209	-	0.641026
XCV1047	cysP	ABC transporter sulfate-binding protein precursor	chromosome	CDS	1173284	1017	+	0.650934
XCV1048	cysU	ABC transporter sulfate permease	chromosome	CDS	1174304	861	+	0.665505
XCV1050	cysA	sulfate ABC transporter ATP-binding protein	chromosome	CDS	1176122	1032	+	0.67345
XCV1051		putative secreted protein	chromosome	CDS	1177431	717	+	0.587169
XCV1052	tdh	L-threonine 3-dehydrogenase	chromosome	CDS	1178810	1023	-	0.631476
XCV1055	xopO	Xanthomonas outer protein O	chromosome	CDS	1184982	636	+	0.52044
XCV1057		putative phosphoglycerate mutase	chromosome	CDS	1186085	702	+	0.660969
XCV1058	folC	folylpolyglutamate synthase/dihydrofolate synthase bifunctional protein	chromosome	CDS	1187116	1299	+	0.683603
XCV1059			chromosome	sig_peptide	1188482	111	+	0.63964
XCV1060	cvpA	Colicin V production protein	chromosome	CDS	1189763	747	+	0.665328
XCV1061	purF	amidophosphoribosyltransferase	chromosome	CDS	1190540	1467	+	0.645535
XCV1065		putative secreted protein	chromosome	CDS	1194985	420	+	0.67619
XCV1066		UDP-2,3-diacylglucosamine hydrolase	chromosome	CDS	1195587	924	-	0.659091
XCV1069	ppx	exopolyphosphatase	chromosome	CDS	1198729	1527	-	0.654879
XCV1070	ppk	polyphosphate kinase	chromosome	CDS	1200428	2103	-	0.644793
XCV1071	phoR	two-component system sensor protein	chromosome	CDS	1202643	1329	-	0.674191
XCV1072	phoB	two-component system regulatory protein	chromosome	CDS	1204045	690	-	0.662319
XCV1073		putative Zn-dependent protease	chromosome	CDS	1204917	1707	-	0.678383
XCV1074		putative glutaredoxin	chromosome	CDS	1206680	342	+	0.646199
XCV1075		carboxymuconolactone decarboxylase	chromosome	CDS	1207018	396	+	0.666667
XCV1076		Isocitrate dehydrogenase	chromosome	CDS	1207640	1008	+	0.64881
XCV1077		putative membrane protein	chromosome	CDS	1208781	762	-	0.631234
XCV1080	tig	ribosome-associated trigger factor (ATP-independent chaperone / peptidyl-prolyl-cis-trans-isomerase)	chromosome	CDS	1212363	1293	+	0.655839
XCV1081	clpP	ATP-dependent Clp protease	chromosome	CDS	1213748	627	+	0.626794
XCV1082	cplX	ATP-dependent Clp protease ATP binding subunit	chromosome	CDS	1214500	1287	+	0.607615
XCV1083	lon	endopeptidase La	chromosome	CDS	1215931	2472	+	0.634709
XCV1084	hupP	histone-like protein	chromosome	CDS	1218616	273	+	0.571429
XCV1085	ppiD	peptidylprolyl isomerase	chromosome	CDS	1219528	1971	+	0.648402
XCV1087	gloB	hydroxyacylglutathione hydrolase	chromosome	CDS	1223336	768	-	0.652344
XCV1088		conserved hypothetical protein	chromosome	CDS	1224116	657	+	0.707763
XCV1089	rnhA	ribonuclease H	chromosome	CDS	1224800	453	+	0.633554
XCV1090	dnaQ	DNA polymerase III epsilon chain	chromosome	CDS	1225261	735	+	0.640816
XCV1091	pppL	serine/threonine specific protein phosphatase	chromosome	CDS	1226037	705	-	0.668085
XCV1092		putative integrase	chromosome	CDS	1227118	1482	+	0.504723
XCV1099		putative secreted protein	chromosome	CDS	1234125	750	-	0.554667
XCV1100		putative transcriptional regulator, XRE family	chromosome	CDS	1234982	357	+	0.591036
XCV1101		conserved hypothetical protein	chromosome	CDS	1235723	405	+	0.604938
XCV1102	opsX	lipopolysaccharide core biosynthesis heptosyltransferase	chromosome	CDS	1236339	843	-	0.689205
XCV1103	kdkA	3-deoxy-D-manno-octulosonic acid kinase	chromosome	CDS	1237409	750	+	0.676
XCV1104		conserved hypothetical protein	chromosome	CDS	1238158	750	+	0.672
XCV1107	moaC	molybdenum cofactor biosynthesis protein C	chromosome	CDS	1240340	498	+	0.64257
XCV1108	moaD	molybdopterin-converting factor chain 1	chromosome	CDS	1240834	246	+	0.670732
XCV1109	moaE	molybdopterin-converting factor chain 2	chromosome	CDS	1241082	441	+	0.659864
XCV1110		Site-specific DNA-methyltransferase (cytosine-N(4)-specific)	chromosome	CDS	1243600	900	-	0.516667
XCV1116		hypothetical protein	chromosome	CDS	1247634	582	+	0.627148
XCV1127	dnaX	DNA polymerase III tau and gamma subunits	chromosome	CDS	1257562	2052	+	0.675926
XCV1128		conserved hypothetical protein	chromosome	CDS	1259620	321	+	0.629283
XCV1129	recR	recombination protein RecR	chromosome	CDS	1260038	594	+	0.666667
XCV1130		histidine triad-like protein	chromosome	CDS	1260732	351	+	0.626781
XCV1131	slp	Slp family outer membrane protein	chromosome	CDS	1261200	534	-	0.662921
XCV1132		putative transglutaminase-like superfamily protein	chromosome	CDS	1261730	1953	-	0.676395
XCV1134		MoxR-like ATPase	chromosome	CDS	1264636	1020	-	0.664706
XCV1135		putative membrane protein	chromosome	CDS	1265615	1851	+	0.661804
XCV1136		putative membrane protein	chromosome	CDS	1267578	1356	+	0.486726
XCV1141		conserved hypothetical protein	chromosome	CDS	1270899	558	+	0.609319
XCV1142	rpmF	50S ribosomal protein L32	chromosome	CDS	1271554	195	+	0.635897
XCV1143	fabH	3-oxoacyl-[acyl-carrier protein] synthase III	chromosome	CDS	1271839	978	+	0.626789
XCV1144		conserved hypothetical protein	chromosome	CDS	1273064	441	+	0.639456
XCV1145	fabD	[acyl-carrier protein] S-malonyltransferase	chromosome	CDS	1273793	945	+	0.689947
XCV1146	fabG	3-oxoacyl-[acyl-carrier protein] reductase	chromosome	CDS	1274820	744	+	0.65457
XCV1147	acpP	acyl carrier protein	chromosome	CDS	1275768	240	+	0.575
XCV1148	fabF	3-oxoacyl-[acyl-carrier protein] synthase II	chromosome	CDS	1276149	1236	+	0.636731
XCV1149	trpE	putative anthranilate synthase component I	chromosome	CDS	1277552	1356	+	0.693953
XCV1150			chromosome	sig_peptide	1278980	72	+	0.652778
XCV1151	holB	DNA polymerase III delta' subunit	chromosome	CDS	1280038	960	+	0.684375
XCV1152		Tfp pilus assembly protein	chromosome	CDS	1280994	354	+	0.641243
XCV1154			chromosome	sig_peptide	1282429	69	+	0.637681
XCV1156	prpB	methylisocitrate lyase	chromosome	CDS	1284732	897	+	0.652174
XCV1157		putative citrate synthase	chromosome	CDS	1285703	1155	+	0.621645
XCV1158	acnA	aconitate hydratase	chromosome	CDS	1287010	2595	+	0.643931
XCV1160		putative membrane protein	chromosome	CDS	1290285	1200	+	0.659167
XCV1161			chromosome	sig_peptide	1292000	78	+	0.653846
XCV1164			chromosome	sig_peptide	1295816	72	+	0.736111
XCV1169		putative bacterioferritin	chromosome	CDS	1308295	561	-	0.597148
XCV1172		low molecular weight heat shock protein	chromosome	CDS	1309540	477	+	0.622642
XCV1173	cbpA	curved DNA binding protein	chromosome	CDS	1310430	900	+	0.677778
XCV1174		putative two-component system response regulator, PilH family	chromosome	CDS	1311827	387	+	0.627907
XCV1175	hflK	putative integral membrane protease subunit HflK	chromosome	CDS	1312893	1128	+	0.672872
XCV1176	hflC	putative integral membrane protease subunit HflC	chromosome	CDS	1314020	864	+	0.633102
XCV1178	purA	adenylosuccinate synthetase	chromosome	CDS	1316131	1293	+	0.658933
XCV1179	pepN2	aminopeptidase N precursor	chromosome	CDS	1317799	2673	+	0.646465
XCV1181		putative short chain dehydrogenase	chromosome	CDS	1321194	714	-	0.676471
XCV1184		putative secreted protein	chromosome	CDS	1324142	918	+	0.598039
XCV1185		conserved hypothetical protein	chromosome	CDS	1325080	1665	+	0.627027
XCV1186		conserved hypothetical protein	chromosome	CDS	1326871	531	+	0.6629
XCV1189		conserved hypothetical protein	chromosome	CDS	1328426	309	+	0.614887
XCV1191	hsdM2	type I site-specific deoxyribonuclease (modification subunit)	chromosome	CDS	1329738	2187	+	0.566072
XCV1192		conserved hypothetical protein	chromosome	CDS	1331921	1095	+	0.631963
XCV1193	hsdS2	type I site-specific deoxyribonuclease (specificity subunit)	chromosome	CDS	1333012	1320	+	0.514394
XCV1194	hsdR2	type I site-specific deoxyribonuclease (restriction subunit)	chromosome	CDS	1334341	3084	+	0.588197
XCV1199		transcriptional regulator, TetR family	chromosome	CDS	1340893	777	-	0.643501
XCV1200		conserved hypothetical protein	chromosome	CDS	1341738	780	+	0.666667
XCV1202		putative O-glycosyl hydrolase family 30 protein precursor	chromosome	CDS	1343719	1470	+	0.612925
XCV1204		putative short chain dehydrogenase	chromosome	CDS	1347120	903	-	0.619048
XCV1208		putative thioredoxin reductase	chromosome	CDS	1353343	1710	+	0.683626
XCV1211		conserved hypothetical protein	chromosome	CDS	1356453	639	+	0.654147
XCV1214		xanthine dehydrogenase, molybdenum-binding subunit	chromosome	CDS	1360274	2298	-	0.653177
XCV1215		putative xanthine dehydrogenase, FAD-binding subunit	chromosome	CDS	1362568	1065	-	0.657277
XCV1222		conserved hypothetical protein	chromosome	CDS	1368027	222	-	0.612613
XCV1223	lexA1	LexA repressor	chromosome	CDS	1368398	606	+	0.673267
XCV1228		putative metal dependent phosphohydrolase superfamily protein	chromosome	CDS	1376612	951	+	0.656151
XCV1230		oligopeptide transporter family protein	chromosome	CDS	1377993	1971	+	0.666667
XCV1231			chromosome	sig_peptide	1380670	96	+	0.65625
XCV1232			chromosome	sig_peptide	1381796	60	+	0.633333
XCV1233		conserved hypothetical protein	chromosome	CDS	1384156	408	-	0.637255
XCV1234		putative secreted protein	chromosome	CDS	1384866	459	+	0.705882
XCV1235		transcriptional regulator, AraC family	chromosome	CDS	1385456	726	+	0.607438
XCV1240	katE	Catalase	chromosome	CDS	1391361	2109	-	0.626837
XCV1241		putative oxidoreductase	chromosome	CDS	1393677	855	-	0.651462
XCV1242		carboxylesterase	chromosome	CDS	1394589	1635	-	0.673395
XCV1243	gcvP	glycine cleavage system P-protein	chromosome	CDS	1396402	2865	-	0.661431
XCV1244	raxST	putative sulfotransferase RaxST	chromosome	CDS	1400264	876	+	0.675799
XCV1246	raxB	ABC transporter permease and ATP-binding protein RaxB	chromosome	CDS	1402463	2157	+	0.66064
XCV1247		major facilitator superfamily protein	chromosome	CDS	1404898	1254	+	0.673046
XCV1248		conserved hypothetical protein	chromosome	CDS	1406168	405	+	0.691358
XCV1249			chromosome	sig_peptide	1408997	78	-	0.666667
XCV1250		putative membrane-associated hydrolase	chromosome	CDS	1409189	1668	-	0.628897
XCV1253		two-component system regulatory protein	chromosome	CDS	1413625	759	+	0.664032
XCV1256	minE	septum formation topological specificity factor MinE	chromosome	CDS	1416396	258	-	0.593023
XCV1257	minD	septum site-determining protein (cell division inhibitor) MinD	chromosome	CDS	1416656	810	-	0.638272
XCV1258	minC	septum site-determining protein (cell division inhibitor) MinC	chromosome	CDS	1417501	747	-	0.685408
XCV1259		putative acetyltransferase	chromosome	CDS	1418251	759	-	0.652174
XCV1261		two-component system regulatory protein	chromosome	CDS	1420283	642	+	0.643302
XCV1262		putative membrane protein	chromosome	CDS	1421275	1182	+	0.613367
XCV1265		putative D-alanyl-D-alanine carboxypeptidase	chromosome	CDS	1423677	627	-	0.658692
XCV1268		putative integral membrane protease subunit; Band 7 family	chromosome	CDS	1425221	870	-	0.631034
XCV1269	purT	phosphoribosylglycinamide formyltransferase	chromosome	CDS	1426215	1203	+	0.672485
XCV1271			chromosome	sig_peptide	1429154	90	-	0.588889
XCV1272		conserved hypothetical protein	chromosome	CDS	1429499	1332	-	0.675676
XCV1274			chromosome	sig_peptide	1431739	69	+	0.681159
XCV1275			chromosome	sig_peptide	1432925	57	-	0.578947
XCV1277		putative membrane protein	chromosome	CDS	1434544	513	-	0.660819
XCV1280		putative enoyl-CoA hydratase	chromosome	CDS	1436265	771	-	0.687419
XCV1282		putative thioesterase	chromosome	CDS	1437643	405	-	0.622222
XCV1283		excinuclease ABC subunit A	chromosome	CDS	1438047	2964	-	0.647436
XCV1284	rplU	50S ribosomal protein L21	chromosome	CDS	1441303	321	+	0.607477
XCV1285	rpmA	50S ribosomal protein L27	chromosome	CDS	1441636	261	+	0.624521
XCV1286		GTP-binding protein	chromosome	CDS	1442143	1068	+	0.649813
XCV1287	rpsT	30S ribosomal protein S20	chromosome	CDS	1443302	270	-	0.625926
XCV1288		putative Mouse Virulence Factor family protein	chromosome	CDS	1443718	1563	+	0.653231
XCV1289	ribF	riboflavin biosynthesis protein RibF (riboflavin kinase/FMN adenylyltransferase)	chromosome	CDS	1445467	1053	+	0.660019
XCV1290	ileS	isoleucyl-tRNA synthetase	chromosome	CDS	1446526	2832	+	0.664195
XCV1292	lytB	4-hydroxy-3-methylbut-2-enyl diphosphate reductase	chromosome	CDS	1450012	960	+	0.667708
XCV1299		putative secreted protein	chromosome	CDS	1456980	879	+	0.525597
XCV1302		hypothetical protein	chromosome	CDS	1459412	567	-	0.592593
XCV1303		putative membrane protein	chromosome	CDS	1460003	1230	-	0.573984
XCV1304			chromosome	sig_peptide	1461736	84	-	0.488095
XCV1305		hypothetical protein	chromosome	CDS	1462155	564	-	0.638298
XCV1306		shufflon-specific recombinase	chromosome	CDS	1462729	1107	-	0.623306
XCV1307	cyoA	cytochrome O ubiquinol oxidase subunit II	chromosome	CDS	1464397	936	+	0.603632
XCV1308	cyoB	cytochrome O ubiquinol oxidase subunit I	chromosome	CDS	1465332	2001	+	0.615192
XCV1311		putative glycyl aminopeptidase precursor	chromosome	CDS	1468465	1881	+	0.632642
XCV1312	radA	DNA repair protein	chromosome	CDS	1470595	1392	+	0.670977
XCV1314	hrpG	transcriptional regulator HrpG	chromosome	CDS	1473306	792	-	0.628788
XCV1315	hrpX	AraC-type transcriptional regulator HrpX	chromosome	CDS	1474927	1431	+	0.655486
XCV1316		putative Hsp90-family heat shock protein	chromosome	CDS	1476467	1971	+	0.66413
XCV1317		conserved hypothetical protein	chromosome	CDS	1478463	2325	+	0.664086
XCV1319	rsbR	putative sigma-B regulator	chromosome	CDS	1481448	843	+	0.626335
XCV1321	rbsT	putative sigma-B negative effector	chromosome	CDS	1482651	396	+	0.661616
XCV1322		conserved hypothetical protein	chromosome	CDS	1483037	1011	+	0.694362
XCV1323		putative two-component system sensor protein	chromosome	CDS	1484044	876	+	0.623288
XCV1324		putative two-component system sensor histidine kinase-response regulator hybridprotein	chromosome	CDS	1484909	1956	+	0.651841
XCV1326		TonB-dependent outer membrane receptor	chromosome	CDS	1488910	2370	+	0.643038
XCV1327		putative thioredoxin	chromosome	CDS	1491397	447	-	0.655481
XCV1328		conserved hypothetical protein	chromosome	CDS	1492017	498	-	0.61245
XCV1329		putative two-component system regulatory protein	chromosome	CDS	1492746	1131	-	0.637489
XCV1331	cheR1	methylase of chemotaxis methyl-accepting proteins	chromosome	CDS	1494454	825	-	0.627879
XCV1332		two-component system sensor/response regulator fusionprotein	chromosome	CDS	1495275	3207	-	0.652947
XCV1333		putative two-component system sensor protein	chromosome	CDS	1498607	1164	+	0.636598
XCV1334		putative two-component system response regulator	chromosome	CDS	1499763	369	+	0.617886
XCV1335			chromosome	sig_peptide	1501845	99	-	0.666667
XCV1336		putative aldose 1-epimerase	chromosome	CDS	1502181	1050	+	0.667619
XCV1338	ffh	Signal recognition particle protein	chromosome	CDS	1504697	1377	+	0.663036
XCV1342	rpsP	30S ribosomal protein S16	chromosome	CDS	1508216	258	+	0.658915
XCV1343	rimM	16S rRNA processing protein RimM	chromosome	CDS	1508487	543	+	0.616943
XCV1344	trmD	tRNA (guanine-N(1)-)-methyltransferase	chromosome	CDS	1509095	759	+	0.657444
XCV1345	rplS	50S ribosomal protein L19	chromosome	CDS	1509999	408	+	0.620098
XCV1347		putative transcriptional regulator	chromosome	CDS	1512551	696	+	0.704023
XCV1349	hslR	heat shock protein 15 homolog	chromosome	CDS	1514185	408	+	0.666667
XCV1350	katG	catalase	chromosome	CDS	1514716	2247	-	0.660881
XCV1351		conserved hypothetical protein	chromosome	CDS	1517393	615	-	0.687805
XCV1352	mutS	DNA mismatch repair protein	chromosome	CDS	1518295	2622	-	0.653699
XCV1357		conserved hypothetical protein	chromosome	CDS	1528833	2337	+	0.648267
XCV1360			chromosome	sig_peptide	1535629	69	-	0.681159
XCV1361		TonB-dependent outer membrane receptor	chromosome	CDS	1535882	2694	-	0.641797
XCV1363		putative aldehyde dehydrogenase	chromosome	CDS	1540408	1713	+	0.643316
XCV1364		acyl-CoA dehydrogenase	chromosome	CDS	1542089	1224	+	0.648693
XCV1365		Enoyl-CoA hydratase/isomerase family protein	chromosome	CDS	1543309	798	+	0.671679
XCV1366		Enoyl-CoA hydratase/isomerase family protein	chromosome	CDS	1544106	1182	+	0.658206
XCV1367		3-hydroxyisobutyrate dehydrogenase	chromosome	CDS	1545453	888	+	0.670045
XCV1368	czcD	cobalt-zinc-cadmium resistance protein	chromosome	CDS	1546554	966	+	0.65528
XCV1369	fadB	fatty oxidation complex alpha subunit	chromosome	CDS	1547735	2082	-	0.680596
XCV1370	rpoE2	RNA polymerase ECF-type sigma factor	chromosome	CDS	1550053	621	+	0.628019
XCV1372	mucD		chromosome	sig_peptide	1551676	69	+	0.652174
XCV1373	lepA	GTP-binding protein LepA	chromosome	CDS	1553444	1791	+	0.623116
XCV1374	lepB	Signal peptidase I	chromosome	CDS	1555340	801	+	0.616729
XCV1375		putative membrane protein	chromosome	CDS	1556171	378	+	0.52381
XCV1376	rnc	ribonuclease III	chromosome	CDS	1556538	681	+	0.656388
XCV1377	era	GTP-binding protein	chromosome	CDS	1557215	903	+	0.669989
XCV1378		hypothetical protein	chromosome	CDS	1558432	489	+	0.564417
XCV1381	rumA	RNA methyltransferase	chromosome	CDS	1560963	1434	+	0.658298
XCV1382		putative adenylate cyclase family protein	chromosome	CDS	1562476	498	+	0.594378
XCV1383		conserved hypothetical protein	chromosome	CDS	1563154	729	+	0.665295
XCV1386		putative beta glucosaminidase	chromosome	CDS	1566687	1086	+	0.69337
XCV1387	hpt	hypoxanthine-guanine phosphoribosyltransferase	chromosome	CDS	1567772	555	+	0.664865
XCV1388	deoD	Purine-nucleoside phosphorylase	chromosome	CDS	1568414	753	+	0.65073
XCV1389	scoF	cold shock protein	chromosome	CDS	1569254	207	+	0.608696
XCV1397		conserved hypothetical protein	chromosome	CDS	1577577	558	-	0.679211
XCV1398		putative sensor protein	chromosome	CDS	1578368	1710	-	0.664328
XCV1399		putative secreted protein	chromosome	CDS	1580185	327	-	0.697248
XCV1401	thlA	acetyl-CoA C-acetyltransferase	chromosome	CDS	1581204	1176	-	0.643707
XCV1402		autotransporter subtilase family protease	chromosome	CDS	1582534	2835	+	0.666667
XCV1403	ldh	leucine dehydrogenase	chromosome	CDS	1585467	1101	-	0.633969
XCV1404		conserved hypothetical protein	chromosome	CDS	1586724	1257	-	0.707239
XCV1405		conserved hypothetical protein	chromosome	CDS	1588177	630	-	0.634921
XCV1407		conserved hypothetical protein	chromosome	CDS	1589417	255	-	0.611765
XCV1409		putative membrane protein	chromosome	CDS	1590294	567	-	0.61552
XCV1411		heat shock protein	chromosome	CDS	1591688	1377	-	0.668119
XCV1415		putative PhnA-like phosphonoacetate hydrolase	chromosome	CDS	1595190	336	+	0.613095
XCV1417		putative oxidoreductase	chromosome	CDS	1596073	1119	-	0.665773
XCV1420		conserved hypothetical protein	chromosome	CDS	1599175	456	+	0.638158
XCV1424			chromosome	sig_peptide	1601470	72	+	0.680556
XCV1425		putative membrane protein	chromosome	CDS	1603135	2604	-	0.684716
XCV1427		putative endoribonuclease L-PSP	chromosome	CDS	1606681	348	+	0.652299
XCV1429		putative membrane protein	chromosome	CDS	1608277	783	-	0.667944
XCV1431	cfa	cyclopropane-fatty-acyl-phospholipid synthase	chromosome	CDS	1609598	1296	-	0.658951
XCV1435		conserved hypothetical protein	chromosome	CDS	1614244	846	-	0.684397
XCV1436	rpoE3	RNA polymerase ECF-type sigma factor	chromosome	CDS	1615074	564	-	0.661348
XCV1440		putative phosphatase	chromosome	CDS	1617982	738	-	0.644986
XCV1441	metS	methionyl-tRNA synthetase	chromosome	CDS	1618947	2085	-	0.65036
XCV1442		putative secreted protein	chromosome	CDS	1621278	450	-	0.644444
XCV1446		hypothetical protein	chromosome	CDS	1624150	681	+	0.638767
XCV1447		hypothetical protein	chromosome	CDS	1624887	426	+	0.631455
XCV1450			chromosome	sig_peptide	1629769	66	-	0.69697
XCV1451		putative membrane protein	chromosome	CDS	1630110	777	-	0.634492
XCV1452		putative membrane protein	chromosome	CDS	1630891	738	-	0.644986
XCV1454			chromosome	sig_peptide	1635247	108	-	0.657407
XCV1456		putative membrane protein	chromosome	CDS	1636086	918	+	0.64488
XCV1457	phaZ	Poly-beta-hydroxyalkanoate depolymerase	chromosome	CDS	1637132	1344	-	0.642857
XCV1458		conserved hypothetical protein	chromosome	CDS	1638749	603	-	0.678275
XCV1461		putative membrane protein	chromosome	CDS	1640615	756	-	0.671958
XCV1462	accA	acetyl-CoA carboxylase, alpha subunit	chromosome	CDS	1641428	960	-	0.657292
XCV1463	dnaE2	DNA polymerase III alpha chain	chromosome	CDS	1642571	3591	-	0.666945
XCV1465	lpxB	Lipid-A-disaccharide synthase	chromosome	CDS	1647120	1320	-	0.679545
XCV1466	lpxA	UDP-N-acetylglucosamine acyltransferase	chromosome	CDS	1648436	792	-	0.657828
XCV1467	fabZ	(3R)-hydroxymyristoyl-[acyl carrier protein] dehydratase	chromosome	CDS	1649253	459	-	0.605664
XCV1468	lpxD	UDP-3-O-[3-hydroxymyristoyl] glucosamine N-acyltransferase	chromosome	CDS	1649708	1014	-	0.663708
XCV1470	oma	outer membrane antigen	chromosome	CDS	1651117	2367	-	0.627376
XCV1471		putative membrane-associated zinc metalloprotease	chromosome	CDS	1653567	1347	-	0.657016
XCV1472	dxr	1-deoxy-D-xylulose 5-phosphate reductoisomerase	chromosome	CDS	1654940	1191	-	0.691016
XCV1473	cdsA	phosphatidate cytidylyltransferase	chromosome	CDS	1656133	828	-	0.676328
XCV1474	uppS	undecaprenyl pyrophosphate synthetase	chromosome	CDS	1656957	759	-	0.670619
XCV1475	frr	ribosome recycling factor	chromosome	CDS	1657733	558	-	0.614695
XCV1476	pyrH	Uridylate kinase	chromosome	CDS	1658478	723	-	0.652835
XCV1477		putative signal transduction protein	chromosome	CDS	1659307	1524	-	0.64895
XCV1478	tsf	elongation factor Ts	chromosome	CDS	1661107	879	-	0.637088
XCV1479	rpsB	30S ribosomal protein S2	chromosome	CDS	1662155	798	-	0.632832
XCV1483	papD2		chromosome	sig_peptide	1668512	111	-	0.684685
XCV1485	map	methionine aminopeptidase	chromosome	CDS	1669473	777	+	0.622909
XCV1486	glnD	[protein-PII] uridylyltransferase	chromosome	CDS	1670246	2610	+	0.673946
XCV1487	dapD	Tetrahydrodipicolinate N-succinyltransferase	chromosome	CDS	1673216	858	+	0.635198
XCV1488		ArsC family protein	chromosome	CDS	1674266	357	+	0.605042
XCV1489	dapE	succinyl-diaminopimelate desuccinylase	chromosome	CDS	1674868	1131	+	0.674624
XCV1490	asnB	asparagine synthase B	chromosome	CDS	1676292	1695	+	0.640118
XCV1491		putative secreted protein	chromosome	CDS	1678054	1107	-	0.611563
XCV1494		Penicillin amidase precursor	chromosome	CDS	1682103	2415	-	0.679089
XCV1495	brf	bacterioferritin	chromosome	CDS	1684664	486	+	0.609053
XCV1496	tpmT	thiopurine S-methyltransferase	chromosome	CDS	1685415	657	-	0.636225
XCV1497	parC	topoisomerase IV subunit A	chromosome	CDS	1686849	2244	-	0.649287
XCV1501		membrane fusion protein	chromosome	CDS	1692091	1194	+	0.657454
XCV1503			chromosome	sig_peptide	1695382	78	+	0.564103
XCV1505	bglS	beta-glucosidase precursor	chromosome	CDS	1696776	2262	-	0.659593
XCV1506		putative secreted protein	chromosome	CDS	1699144	1770	-	0.645198
XCV1511			chromosome	sig_peptide	1704499	90	+	0.644444
XCV1513	dcp	peptidyl-dipeptidase	chromosome	CDS	1706144	2151	-	0.621106
XCV1515		putative ferredoxin-NADP reductase	chromosome	CDS	1709349	780	-	0.621795
XCV1516		ABC transporter permease and ATP-binding protein	chromosome	CDS	1710327	1881	-	0.651249
XCV1517		putative fumarate hydratase	chromosome	CDS	1712506	1518	+	0.640316
XCV1518	gst4	glutathione transferase	chromosome	CDS	1714265	636	+	0.676101
XCV1519	cynT1		chromosome	sig_peptide	1715013	96	+	0.666667
XCV1520	pldA		chromosome	sig_peptide	1717176	135	-	0.674074
XCV1522	cspA	major cold shock protein	chromosome	CDS	1718213	216	+	0.546296
XCV1523	pcp		chromosome	sig_peptide	1718993	54	-	0.611111
XCV1525		NAD/FAD-binding protein	chromosome	CDS	1719682	831	+	0.661853
XCV1526		putative TatD related DNase	chromosome	CDS	1720569	768	-	0.664062
XCV1528			chromosome	sig_peptide	1721697	69	+	0.57971
XCV1529		glutaryl-CoA dehydrogenase	chromosome	CDS	1722632	1176	+	0.673469
XCV1532	gst5	glutathione transferase	chromosome	CDS	1726559	639	+	0.646322
XCV1533	asnB2	asparagine synthase	chromosome	CDS	1727382	1941	+	0.681607
XCV1534		putative NADPH-dependent FMN reductase	chromosome	CDS	1729493	555	+	0.65045
XCV1535	dnaB	Replicative DNA helicase	chromosome	CDS	1730269	1431	+	0.630328
XCV1537			chromosome	sig_peptide	1733496	63	+	0.634921
XCV1538		transcriptional regulator, LysR family	chromosome	CDS	1735053	1035	-	0.623188
XCV1542		short chain dehydrogenase	chromosome	CDS	1741798	732	+	0.632514
XCV1544		putative signal transduction protein	chromosome	CDS	1744200	975	-	0.657436
XCV1556	smpB	SsrA-binding protein SmpB	chromosome	CDS	1756183	504	-	0.634921
XCV1557		conserved hypothetical protein	chromosome	CDS	1756747	432	+	0.659722
XCV1559	smpA	putative outer membrane protein	chromosome	CDS	1757757	396	-	0.608586
XCV1560	fur	Ferric uptake regulator	chromosome	CDS	1758257	411	+	0.610706
XCV1561	recN	recombination protein N	chromosome	CDS	1759135	1770	-	0.699435
XCV1562	hrcA	heat-inducible transcriptional repressor	chromosome	CDS	1760916	1053	+	0.683761
XCV1563	grpE	heat shock protein GrpE	chromosome	CDS	1762067	519	+	0.67052
XCV1564	dnaK	DnaK protein	chromosome	CDS	1762727	1926	+	0.636033
XCV1565	dnaJ	DnaJ protein	chromosome	CDS	1764813	1128	+	0.664894
XCV1566	pdxY	Pyridoxine kinase	chromosome	CDS	1766465	909	+	0.680968
XCV1567		putative prephenate dehydrogenase	chromosome	CDS	1767370	1122	+	0.655971
XCV1568		hypothetical protein	chromosome	CDS	1768666	282	-	0.617021
XCV1569	oprN5		chromosome	sig_peptide	1770654	57	-	0.631579
XCV1570		membrane fusion protein	chromosome	CDS	1770707	1086	-	0.696133
XCV1571		ABC transporter permease and ATP-binding protein	chromosome	CDS	1771776	1689	-	0.654233
XCV1573		ABC transporter permease and ATP-binding protein	chromosome	CDS	1774695	1770	-	0.683051
XCV1575		conserved hypothetical protein	chromosome	CDS	1777331	654	-	0.619266
XCV1576	lpd	dihydrolipoamide dehydrogenase	chromosome	CDS	1778138	1443	-	0.654193
XCV1577	sucB	dihydrolipoamide S-succinyltransferase	chromosome	CDS	1779692	1215	-	0.647737
XCV1578	sucA	Oxoglutarate dehydrogenase	chromosome	CDS	1780949	2973	-	0.646149
XCV1579		conserved hypothetical protein	chromosome	CDS	1783958	930	-	0.71828
XCV1580		conserved hypothetical protein	chromosome	CDS	1784884	1488	-	0.686156
XCV1581			chromosome	sig_peptide	1787025	93	-	0.698925
XCV1582	purB	adenylosuccinate lyase	chromosome	CDS	1787361	1368	-	0.664474
XCV1583		conserved hypothetical protein	chromosome	CDS	1788749	1128	+	0.687943
XCV1585		putative fumarate hydratase	chromosome	CDS	1791493	1404	+	0.640313
XCV1586			chromosome	sig_peptide	1793389	87	-	0.597701
XCV1587		putative secreted protein	chromosome	CDS	1793815	531	-	0.642185
XCV1588		putative secreted protein	chromosome	CDS	1794380	819	-	0.644689
XCV1589		putative ABC transporter permease	chromosome	CDS	1795209	987	-	0.661601
XCV1590		ABC transporter ATP-binding protein	chromosome	CDS	1796192	876	-	0.63242
XCV1591		transcriptional regulator, GntR family	chromosome	CDS	1797064	363	-	0.608815
XCV1592			chromosome	sig_peptide	1797810	63	+	0.460317
XCV1593	fkpA	FKBP-type peptidyl-prolyl cis-trans isomerase	chromosome	CDS	1798453	972	+	0.633745
XCV1594	ugd1	UDP-glucose dehydrogenase	chromosome	CDS	1799450	1350	+	0.639259
XCV1596		conserved hypothetical protein	chromosome	CDS	1801047	735	+	0.657143
XCV1597			chromosome	sig_peptide	1802124	150	+	0.68
XCV1598		transcriptional regulator, LacI family	chromosome	CDS	1803096	1176	+	0.670068
XCV1599		putative glucose/galactose transporter	chromosome	CDS	1804285	1311	+	0.627765
XCV1600		putative fructokinase	chromosome	CDS	1805592	987	+	0.651469
XCV1601		conserved hypothetical protein	chromosome	CDS	1806575	1206	+	0.605307
XCV1602	metH	5-methyltetrahydrofolate-homocysteine methyltransferase (fragment)	chromosome	CDS	1807921	2754	-	0.624546
XCV1603	metH	5-methyltetrahydrofolate-homocysteine methyltransferase (fragment)	chromosome	CDS	1810841	1131	-	0.641026
XCV1604		putative transcriptional regulator, ArsR family	chromosome	CDS	1811968	996	-	0.673695
XCV1605	acdA	acyl-CoA dehydrogenase	chromosome	CDS	1813085	1149	+	0.629243
XCV1606		putative acetylhydrolase	chromosome	CDS	1814498	1695	+	0.656637
XCV1607	vacB	RNase R	chromosome	CDS	1816737	2529	+	0.644128
XCV1609		tRNA/rRNA methyltransferase	chromosome	CDS	1820321	750	+	0.673333
XCV1611	rnt	ribonuclease T	chromosome	CDS	1824603	642	-	0.641745
XCV1613	phoU	phosphate transport system regulatory protein	chromosome	CDS	1826026	711	-	0.631505
XCV1614	pstB	phosphate ABC transporter ATP-binding protein	chromosome	CDS	1826865	831	-	0.613718
XCV1617	pstS		chromosome	sig_peptide	1830682	84	-	0.702381
XCV1621	cynT2	carbonic anhydrase	chromosome	CDS	1834347	681	+	0.634361
XCV1622		sulfate transporter	chromosome	CDS	1835039	1569	+	0.646272
XCV1623		putative endonuclease III	chromosome	CDS	1836807	711	-	0.625879
XCV1625		3-hydroxybutyryl-CoA dehydratase	chromosome	CDS	1837902	783	-	0.648787
XCV1626			chromosome	sig_peptide	1838848	63	+	0.650794
XCV1628	sseA	thiosulfate sulfurtransferase	chromosome	CDS	1840459	873	+	0.696449
XCV1629			chromosome	sig_peptide	1841420	78	+	0.679487
XCV1630		putative N-acetylmuramoyl-L-alanine amidase	chromosome	CDS	1842592	576	-	0.644097
XCV1631		conserved hypothetical protein	chromosome	CDS	1843191	492	+	0.664634
XCV1632		conserved hypothetical protein	chromosome	CDS	1843679	528	+	0.691288
XCV1633		putative N-acetyltransferase	chromosome	CDS	1844247	507	+	0.69428
XCV1635		putative RNA methylase	chromosome	CDS	1845731	2136	+	0.673221
XCV1636	ppnK	inorganic polyphosphate/ATP-NAD kinase	chromosome	CDS	1848087	777	+	0.664093
XCV1637		putative 5'-nucleotidase	chromosome	CDS	1849031	966	+	0.663561
XCV1638			chromosome	sig_peptide	1850579	75	-	0.68
XCV1639		conserved hypothetical protein	chromosome	CDS	1850769	687	-	0.604076
XCV1640	sbcB	exodeoxyribonuclease I	chromosome	CDS	1851452	1446	-	0.650069
XCV1641		putative kynurenine 3-monooxygenase	chromosome	CDS	1853156	1368	-	0.666667
XCV1642		putative kynureninase	chromosome	CDS	1854695	1272	-	0.691038
XCV1645		putative 3-hydroxyanthranilate 3,4-dioxygenase	chromosome	CDS	1858193	531	-	0.629002
XCV1646		carbonic anhydrase	chromosome	CDS	1858810	663	-	0.630468
XCV1647		conserved hypothetical protein	chromosome	CDS	1859628	537	+	0.631285
XCV1648		conserved hypothetical protein	chromosome	CDS	1860207	531	+	0.606403
XCV1650		conserved hypothetical protein	chromosome	CDS	1861453	261	+	0.578544
XCV1652		putative secreted protein	chromosome	CDS	1862407	744	+	0.658602
XCV1657		conserved hypothetical protein	chromosome	CDS	1866248	327	-	0.663609
XCV1658		putative membrane protein	chromosome	CDS	1866571	426	-	0.661972
XCV1659	asnS	asparaginyl-tRNA synthetase	chromosome	CDS	1867132	1395	-	0.62724
XCV1660		putative iron-sulfur cluster assembly accessory protein	chromosome	CDS	1868731	339	+	0.684366
XCV1661	rpsF	30S ribosomal protein S6	chromosome	CDS	1869476	432	+	0.625
XCV1662	rpsR	30S ribosomal protein S18	chromosome	CDS	1869919	231	+	0.588745
XCV1663	rplI	50S ribosomal protein L9	chromosome	CDS	1870337	450	+	0.631111
XCV1664	smc	Chromosome segregation protein	chromosome	CDS	1870996	3504	+	0.658105
XCV1665	zipA	cell division protein	chromosome	CDS	1874556	732	+	0.647541
XCV1667	hisC	aminotransferase	chromosome	CDS	1875855	1125	-	0.694222
XCV1668	ligA	DNA ligase	chromosome	CDS	1877321	2502	+	0.667866
XCV1669	lysS	lysyl-tRNA synthetase	chromosome	CDS	1879819	963	+	0.660436
XCV1671	gcn3	initiation factor eIF-2B	chromosome	CDS	1881775	1065	+	0.690141
XCV1672	gyrA	DNA gyrase subunit A	chromosome	CDS	1883049	2703	+	0.63633
XCV1673	gcd1	glucose dehydrogenase	chromosome	CDS	1885976	2469	+	0.654516
XCV1676	hutU	Urocanate hydratase	chromosome	CDS	1889781	1668	-	0.667266
XCV1677	hutG	N-formylglutamate amidohydrolase	chromosome	CDS	1891465	858	-	0.672494
XCV1678	hutH	histidine ammonia-lyase	chromosome	CDS	1892504	1542	-	0.681582
XCV1680		metal-dependent hydrolase superfamily protein	chromosome	CDS	1895325	1371	+	0.678337
XCV1683		putative membrane protein	chromosome	CDS	1897932	999	-	0.693694
XCV1684		putative poly(hydroxyalcanoate) granule associated protein	chromosome	CDS	1899470	561	-	0.673797
XCV1685		conserved hypothetical protein	chromosome	CDS	1900193	276	-	0.641304
XCV1686		putative membrane protein	chromosome	CDS	1900539	975	+	0.686154
XCV1688		putative oxidoreductase	chromosome	CDS	1902237	969	-	0.635707
XCV1689	serC	phosphoserine aminotransferase	chromosome	CDS	1903382	1086	+	0.649171
XCV1690	pheA	P-protein	chromosome	CDS	1904552	1209	+	0.621175
XCV1691	aroA	3-phosphoshikimate 1-carboxyvinyltransferase	chromosome	CDS	1905884	1323	+	0.672714
XCV1692	tonB2	TonB-like protein	chromosome	CDS	1907345	579	-	0.689119
XCV1693	tonB3	TonB-like protein	chromosome	CDS	1908171	672	-	0.724702
XCV1694	serS	seryl-tRNA synthetase	chromosome	CDS	1908954	1281	+	0.633099
XCV1695	acpD	[acyl-carrier protein] phosphodiesterase	chromosome	CDS	1910556	585	-	0.661538
XCV1696		transcriptional regulator, LysR family	chromosome	CDS	1911241	1017	+	0.662734
XCV1700		conserved hypothetical protein	chromosome	CDS	1915772	801	-	0.615481
XCV1704		transcriptional regulator, MarR family	chromosome	CDS	1921400	792	-	0.680556
XCV1705		sensory box histidine kinase/response regulator hybrid	chromosome	CDS	1922338	2856	+	0.664566
XCV1707		putative RecA/DnaB superfamily regulatory protein	chromosome	CDS	1925967	1500	+	0.62
XCV1708	cvgSY	histidine kinase-response regulator hybrid protein	chromosome	CDS	1927453	2073	+	0.650265
XCV1709		putative C-type cytochrome biogenesis protein	chromosome	CDS	1929885	708	-	0.666667
XCV1711	ccmH1	thiol:disulfide interchange protein (c-type cytochrome biogenesis protein CcmG)	chromosome	CDS	1931080	543	-	0.655617
XCV1712	ccmF1	C-type cytochrome biogenesis membrane protein CcmF	chromosome	CDS	1931619	1989	-	0.660634
XCV1716		Subtilase family serine protease	chromosome	CDS	1935110	819	-	0.660562
XCV1717		conserved hypothetical protein	chromosome	CDS	1936432	657	-	0.700152
XCV1719		conserved hypothetical protein	chromosome	CDS	1937730	810	-	0.7
XCV1740		putative monooxygenase	chromosome	CDS	1960915	1005	+	0.677612
XCV1741		conserved hypothetical protein	chromosome	CDS	1961980	501	+	0.646707
XCV1743		putative HlyC/CorC family transporter	chromosome	CDS	1963167	1341	-	0.653244
XCV1744	pitX	putative pit accessory protein	chromosome	CDS	1964780	627	+	0.623604
XCV1746		putative membrane protein	chromosome	CDS	1966653	759	+	0.650856
XCV1747			chromosome	sig_peptide	1969042	69	-	0.666667
XCV1748	parE	topoisomerase IV subunit B	chromosome	CDS	1969474	2022	-	0.627102
XCV1749	pyrG	CTP synthetase	chromosome	CDS	1972084	1665	+	0.636036
XCV1750		putative 2-dehydro-3-deoxyphosphooctonate aldolase	chromosome	CDS	1973969	831	+	0.631769
XCV1752	eno	Enolase	chromosome	CDS	1975283	1293	+	0.648105
XCV1753	ftsB	septum formation initiator protein FtsB	chromosome	CDS	1976579	366	+	0.650273
XCV1754	ispD	2-C-methyl-D-erythritol 4-phosphate cytidylyltransferase	chromosome	CDS	1976941	795	+	0.681761
XCV1755	ispF	2-C-methyl-D-erythritol 2,4-cyclodiphosphate synthase	chromosome	CDS	1977739	501	+	0.658683
XCV1756	truD	tRNA pseudouridine synthase D	chromosome	CDS	1978353	1110	+	0.663964
XCV1757		small MutS-related protein	chromosome	CDS	1979712	543	-	0.67035
XCV1758	surE	survivall protein (acid phosphatase) SurE	chromosome	CDS	1980354	780	+	0.671795
XCV1759		putative L-isoaspartate O-methyltransferase	chromosome	CDS	1981130	678	+	0.69469
XCV1760		putative membrane protein	chromosome	CDS	1981826	615	+	0.658537
XCV1761	nlpD		chromosome	sig_peptide	1982437	72	+	0.569444
XCV1762		conserved hypothetical protein	chromosome	CDS	1983407	375	-	0.669333
XCV1763		conserved hypothetical protein	chromosome	CDS	1983797	306	-	0.620915
XCV1764	ftsJ	cell division protein FtsJ	chromosome	CDS	1984168	633	+	0.638231
XCV1765	ftsH	cell division protein FtsH (ATP-dependent zinc metallopeptidase)	chromosome	CDS	1984855	1947	+	0.63585
XCV1766	folP	dihydropteroate synthase	chromosome	CDS	1986928	903	+	0.669989
XCV1767	miaA	tRNA isopentenyltransferase	chromosome	CDS	1987830	984	+	0.686992
XCV1768	hfq	Host factor-I protein	chromosome	CDS	1988891	279	+	0.584229
XCV1769	hflX	GTP-binding protein	chromosome	CDS	1989181	1320	+	0.651515
XCV1770		putative competence-damaged protein	chromosome	CDS	1990922	501	+	0.654691
XCV1771		putative membrane protein	chromosome	CDS	1991888	1677	+	0.648181
XCV1772	lexA2	LexA repressor	chromosome	CDS	1993650	642	+	0.641745
XCV1773	recA	RecA protein	chromosome	CDS	1994464	1035	+	0.625121
XCV1774	recX	regulatory protein RecX	chromosome	CDS	1995795	489	+	0.664622
XCV1775	alaS	Alanyl-tRNA synthetase	chromosome	CDS	1996385	2649	+	0.646282
XCV1776	csrA1	carbon storage regulator	chromosome	CDS	1999173	213	+	0.57277
XCV1778		putative methyl-accepting chemotaxis protein	chromosome	CDS	2000532	2127	+	0.64598
XCV1780		putative pirin-related protein	chromosome	CDS	2003069	702	-	0.636752
XCV1784	thiD	phosphomethylpyrimidine kinase	chromosome	CDS	2007224	888	-	0.677928
XCV1786			chromosome	sig_peptide	2009169	63	-	0.746032
XCV1787		PhoH-like protein	chromosome	CDS	2009231	1398	-	0.620887
XCV1788		putative AhpC/TSA family peroxiredoxin	chromosome	CDS	2010711	483	-	0.627329
XCV1789		conserved hypothetical protein	chromosome	CDS	2011230	351	-	0.581197
XCV1790	gcvR	glycine cleavage system regulatory protein	chromosome	CDS	2011592	627	-	0.628389
XCV1791	dapA	dihydrodipicolinate synthase	chromosome	CDS	2012312	909	+	0.691969
XCV1792			chromosome	sig_peptide	2013237	66	+	0.681818
XCV1795		conserved hypothetical protein	chromosome	CDS	2015158	912	-	0.666667
XCV1796	dgoD	Galactonate dehydratase	chromosome	CDS	2016063	1149	-	0.644038
XCV1797	dgoA	2-dehydro-3-deoxyphosphogalactonate aldolase	chromosome	CDS	2017208	633	-	0.680885
XCV1798		transcriptional regulator, LysR family	chromosome	CDS	2018255	972	+	0.665638
XCV1801			chromosome	sig_peptide	2022599	123	+	0.634146
XCV1803			chromosome	sig_peptide	2027775	69	+	0.666667
XCV1804		putative secreted protein	chromosome	CDS	2029703	1743	+	0.639128
XCV1805			chromosome	sig_peptide	2031547	108	+	0.666667
XCV1807		putative xylulose kinase	chromosome	CDS	2036911	1494	+	0.666667
XCV1809		sugar porter family protein	chromosome	CDS	2039874	1428	+	0.65056
XCV1814	pcnB	Polynucleotide adenylyltransferase	chromosome	CDS	2046920	1368	+	0.649123
XCV1815	folK	7,8-dihydro-6-hydroxymethylpterin- pyrophosphokinase	chromosome	CDS	2048291	486	+	0.713992
XCV1816	panB	3-methyl-2-oxobutanoate hydroxymethyltransferase	chromosome	CDS	2048812	816	+	0.67402
XCV1817	panC	Pantoate-beta-alanine ligase	chromosome	CDS	2049624	843	+	0.660735
XCV1818	panD	aspartate 1-decarboxylase	chromosome	CDS	2050643	381	+	0.611549
XCV1819	pgi	glucose-6-phosphate isomerase	chromosome	CDS	2051020	1515	+	0.666007
XCV1820		conserved hypothetical protein	chromosome	CDS	2052689	345	+	0.672464
XCV1821		conserved hypothetical protein	chromosome	CDS	2053037	624	+	0.653846
XCV1823	celD		chromosome	sig_peptide	2056213	165	+	0.69697
XCV1824		solute:sodium symporter family protein	chromosome	CDS	2059136	1563	+	0.634037
XCV1827	regR	two-component system regulatory protein	chromosome	CDS	2064376	567	-	0.64903
XCV1828	regS	two-component system sensor protein	chromosome	CDS	2064939	1227	-	0.674002
XCV1829	ispG	4-hydroxy-3-methylbut-2-en-1-yl diphosphate synthase	chromosome	CDS	2066489	1266	+	0.660348
XCV1830		putative membrane-associated phosphoesterase	chromosome	CDS	2067735	732	+	0.661202
XCV1834	murB	UDP-N-acetylmuramate dehydrogenase	chromosome	CDS	2071689	1053	-	0.666667
XCV1835	pyrD	dihydroorotate dehydrogenase	chromosome	CDS	2072738	1056	-	0.663826
XCV1836		conserved hypothetical protein	chromosome	CDS	2073799	774	-	0.664083
XCV1838		putative aldehyde dehydrogenase	chromosome	CDS	2075348	1533	-	0.651011
XCV1864		hypothetical protein	chromosome	CDS	2110124	291	+	0.439863
XCV1866	thrA	bifunctional aspartokinase/homoserine dehydrogenase I	chromosome	CDS	2111533	2508	+	0.667065
XCV1867	thrB	Homoserine kinase	chromosome	CDS	2114037	1014	+	0.650888
XCV1868		conserved hypothetical protein	chromosome	CDS	2115125	360	-	0.638889
XCV1869	thrC	threonine synthase	chromosome	CDS	2115601	1305	+	0.691954
XCV1872	hisS	histidyl-tRNA synthetase	chromosome	CDS	2118705	1449	+	0.648033
XCV1874	hisG	ATP phosphoribosyltransferase	chromosome	CDS	2120703	915	+	0.685246
XCV1875	hisD	histidinol dehydrogenase	chromosome	CDS	2121614	1296	+	0.670525
XCV1876	hisC2	histidinol-phosphate aminotransferase	chromosome	CDS	2122906	1092	+	0.663919
XCV1877	hisB	imidazoleglycerol-phosphate dehydratase/ histidinol-phosphat	chromosome	CDS	2123994	1128	+	0.631206
XCV1878	hisH	glutamine amidotransferase	chromosome	CDS	2125118	603	+	0.6534
XCV1879	hisA	phosphoribosylformimino-5-aminoimidazole carboxamide ribotid	chromosome	CDS	2125717	735	+	0.673469
XCV1880	hisF	imidazoleglycerol phosphate synthase, cyclase subunit	chromosome	CDS	2126445	777	+	0.633205
XCV1881	HisIE	phosphoribosyl-AMP cyclohydrolase/phosphoribosyl-ATP pyrophosphohydrolase	chromosome	CDS	2127226	606	+	0.665016
XCV1882		putative secreted protein	chromosome	CDS	2128011	1587	+	0.650284
XCV1883		conserved hypothetical protein	chromosome	CDS	2130059	1164	-	0.638316
XCV1884		putative haloacid dehalogenase-like hydrolase	chromosome	CDS	2131320	699	-	0.633763
XCV1885		Acireductone dioxygenase family protein	chromosome	CDS	2132021	567	-	0.620811
XCV1886		class II aldolase and adducin family protein	chromosome	CDS	2132623	654	-	0.626911
XCV1887		amino acid-polyamine-organocation superfamily protein	chromosome	CDS	2133366	1431	-	0.659679
XCV1889		putative NUDIX hydrolase family protein	chromosome	CDS	2136528	552	+	0.664855
XCV1890	serA	D-3-phosphoglycerate dehydrogenase	chromosome	CDS	2137228	1323	-	0.644747
XCV1891		FAD linked oxidase	chromosome	CDS	2138605	1491	+	0.647887
XCV1893		putative secreted protein	chromosome	CDS	2140426	1860	+	0.673118
XCV1895	efP1	Elongation factor P	chromosome	CDS	2142892	567	-	0.61552
XCV1896		3-hydroxyacyl-CoA dehydrogenase	chromosome	CDS	2143559	771	-	0.670558
XCV1897	mvaB	hydroxymethylglutaryl-CoA lyase	chromosome	CDS	2144467	897	-	0.67893
XCV1899		Enoyl-CoA hydratase	chromosome	CDS	2145856	798	-	0.680451
XCV1900	feoA	ferrous iron transport protein FeoA	chromosome	CDS	2146768	249	+	0.674699
XCV1901	feoB	ferrous iron transport protein FeoB	chromosome	CDS	2147013	1860	+	0.66129
XCV1903		putative secreted protein	chromosome	CDS	2149189	501	+	0.610778
XCV1904		putative aminotransferase	chromosome	CDS	2149741	1377	+	0.663036
XCV1905		conserved hypothetical protein	chromosome	CDS	2151120	714	+	0.67507
XCV1906	dapB	dihydrodipicolinate reductase	chromosome	CDS	2152505	717	+	0.682008
XCV1907	carA	carbamoyl-phosphate synthase (glutamine-hydrolyzing)	chromosome	CDS	2153462	1125	+	0.659556
XCV1909	carB	carbamoyl-phosphate synthase large chain	chromosome	CDS	2155038	3243	+	0.647549
XCV1910	greA	transcriptional elongation factor	chromosome	CDS	2158277	477	+	0.616352
XCV1911	rpfE	putative regulatory protein RpfE	chromosome	CDS	2158698	993	+	0.694864
XCV1912		putative single-stranded-DNA-specific exonuclease	chromosome	CDS	2159687	1740	+	0.68046
XCV1915	prfB	peptide chain release factor 2	chromosome	CDS	2164007	1125	+	0.628444
XCV1916	lysU	lysyl-tRNA synthetase heat inducible	chromosome	CDS	2165335	1518	+	0.656126
XCV1917	rpfG	two-component system response regulator RpfG	chromosome	CDS	2166993	1137	+	0.645558
XCV1919	rpfC	sensory/regulatory protein RpfC	chromosome	CDS	2168768	2181	+	0.639615
XCV1921	rpfB	long-chain-fatty-acid-CoA-ligase RpfB	chromosome	CDS	2172007	1683	-	0.626263
XCV1922		conserved hypothetical protein	chromosome	CDS	2173724	513	+	0.643275
XCV1924	acnA	aconitate hydratase	chromosome	CDS	2174648	2769	-	0.651499
XCV1927	acnB	aconitate hydratase	chromosome	CDS	2178270	2592	+	0.664738
XCV1928		hydrolase of the alpha/beta fold superfamily	chromosome	CDS	2181050	852	+	0.661972
XCV1930	cheB1	chemotaxis response regulator	chromosome	CDS	2184667	1077	-	0.666667
XCV1931	cheD	chemotaxis protein CheD	chromosome	CDS	2185740	597	-	0.629816
XCV1933		methyl-accepting chemotaxis protein	chromosome	CDS	2187442	2382	-	0.632242
XCV1934			chromosome	sig_peptide	2190225	66	-	0.636364
XCV1935	cheW1	chemotaxis signal transduction protein	chromosome	CDS	2190743	483	-	0.600414
XCV1938		methyl-accepting chemotaxis protein	chromosome	CDS	2192770	2670	-	0.659176
XCV1939		methyl-accepting chemotaxis protein	chromosome	CDS	2196088	2343	-	0.63679
XCV1940		methyl-accepting chemotaxis protein	chromosome	CDS	2198757	2262	-	0.641026
XCV1941		methyl-accepting chemotaxis protein	chromosome	CDS	2201605	2475	-	0.654141
XCV1942		methyl-accepting chemotaxis protein	chromosome	CDS	2204187	2250	-	0.659556
XCV1945		methyl-accepting chemotaxis protein	chromosome	CDS	2209767	2259	-	0.627269
XCV1947		methyl-accepting chemotaxis protein	chromosome	CDS	2212527	2259	-	0.643205
XCV1950		putative secreted protein	chromosome	CDS	2217392	762	-	0.654856
XCV1951		methyl-accepting chemotaxis protein	chromosome	CDS	2218454	2850	-	0.652281
XCV1952		methyl-accepting chemotaxis protein	chromosome	CDS	2221310	2178	-	0.645546
XCV1954		methyl-accepting chemotaxis protein	chromosome	CDS	2224884	2274	-	0.657432
XCV1955		methyl-accepting chemotaxis protein	chromosome	CDS	2227464	2478	-	0.647296
XCV1956	cheA1	chemotaxis protein CheA	chromosome	CDS	2229993	2010	-	0.662189
XCV1957	cheY	chemotaxis response regulator	chromosome	CDS	2232036	366	-	0.625683
XCV1958		putative anti-sigma factor antagonist	chromosome	CDS	2232398	309	-	0.614887
XCV1959	cheW2	chemotaxis signal transduction protein	chromosome	CDS	2232809	1275	-	0.701176
XCV1960		putative ParA family ATPase	chromosome	CDS	2234080	783	-	0.701149
XCV1962	motA1	flagellar motor component MotA	chromosome	CDS	2235845	741	-	0.635628
XCV1963			chromosome	sig_peptide	2237453	96	+	0.645833
XCV1972		putative secreted protein	chromosome	CDS	2246358	618	+	0.574434
XCV1973		conserved hypothetical protein	chromosome	CDS	2246991	1479	+	0.569304
XCV1974	cheA2	chemotaxis protein CheA	chromosome	CDS	2248718	1659	-	0.682942
XCV1975	cheZ	chemotaxis phosphatase CheZ	chromosome	CDS	2250379	627	-	0.657097
XCV1976	cheY	chemotaxis response regulator CheY	chromosome	CDS	2251005	393	-	0.613232
XCV1977	fliA	RNA polymerase sigma factor for flagellar operon FliA	chromosome	CDS	2251433	768	-	0.670573
XCV1989	fliO	flagellar biogenesis protein FliO	chromosome	CDS	2270422	408	-	0.683824
XCV1990	fliN	flagellar motor switch/type III secretory pathway protein FliN	chromosome	CDS	2270826	339	-	0.660767
XCV1991	fliM	flagellar motor switch protein FliM	chromosome	CDS	2271161	1014	-	0.640039
XCV1992	fliL	flagellar basal body-associated protein FliL	chromosome	CDS	2272185	552	-	0.639493
XCV1997	fliG	flagellar motor switch protein FliG	chromosome	CDS	2276640	1011	-	0.670623
XCV1998	fliF	flagellar biosynthesis lipoprotein FliF	chromosome	CDS	2277640	1725	-	0.671884
XCV2000		putative glycosyltransferase	chromosome	CDS	2279970	3501	-	0.679806
XCV2002		hypothetical protein	chromosome	CDS	2284654	753	-	0.571049
XCV2003	kdsB1	3-deoxy-manno-octulosonate cytidylyltransferase	chromosome	CDS	2285418	750	-	0.605333
XCV2005		conserved hypothetical protein	chromosome	CDS	2287668	1230	-	0.571545
XCV2006		conserved hypothetical protein	chromosome	CDS	2288952	615	-	0.617886
XCV2007		putative Rieske 2Fe-2S family protein	chromosome	CDS	2289563	1140	-	0.582456
XCV2008		putative acetyltransferase	chromosome	CDS	2290733	660	-	0.607576
XCV2009		short chain dehydrogenase	chromosome	CDS	2291389	762	-	0.625984
XCV2010		short chain dehydrogenase	chromosome	CDS	2292165	708	-	0.658192
XCV2011	fabH	3-oxoacyl-[acyl-carrier protein] synthase III	chromosome	CDS	2292929	1041	-	0.622478
XCV2014	fleQ	flagellar sigma-54 dependent transcriptional activator FleQ	chromosome	CDS	2295491	1485	-	0.666667
XCV2015		putative two-component response regulator	chromosome	CDS	2296968	384	-	0.585938
XCV2016	rpoN1	RNA polymerase sigma-54 factor	chromosome	CDS	2297360	1404	-	0.670228
XCV2017		two-component system response regulator, LuxR family	chromosome	CDS	2298980	666	-	0.654655
XCV2018		conserved hypothetical protein	chromosome	CDS	2299681	567	-	0.675485
XCV2020	fliS	flagellin-specific chaperone FliS	chromosome	CDS	2300549	414	-	0.640097
XCV2022	fliC	flagellin and related hook-associated proteins	chromosome	CDS	2302710	1200	-	0.641667
XCV2024	flgK	flagellar hook-associated protein 1 (HAP1)	chromosome	CDS	2305432	1875	-	0.654933
XCV2028	flgG	flagella basal body rod protein	chromosome	CDS	2310358	786	-	0.642494
XCV2030	flgE	flagellar hook protein FlgE	chromosome	CDS	2312803	1224	-	0.638072
XCV2031	flgD	flagellar hook capping protein	chromosome	CDS	2314058	666	-	0.617117
XCV2034		chemotaxis signal transduction protein	chromosome	CDS	2315907	945	-	0.644444
XCV2036		Negative regulator of flagellin synthesis	chromosome	CDS	2317913	312	+	0.628205
XCV2038		putative two-component system sensor histidine kinase	chromosome	CDS	2318739	1227	+	0.611247
XCV2039		putative two-component system sensor-response regulator hybrid protein	chromosome	CDS	2320101	1722	-	0.642857
XCV2040		sensory box histidine kinase	chromosome	CDS	2321826	2133	-	0.663854
XCV2041		putative signal transduction protein	chromosome	CDS	2324078	2787	+	0.637603
XCV2044		methyl-accepting chemotaxis protein	chromosome	CDS	2328184	1191	-	0.645676
XCV2045		conserved hypothetical protein	chromosome	CDS	2329523	615	-	0.687805
XCV2046	trmU	tRNA (5-methylaminomethyl-2-thiouridylate)-methyltransferase.	chromosome	CDS	2330137	1137	-	0.669305
XCV2047		NUDIX hydrolase family protein	chromosome	CDS	2331270	459	-	0.653595
XCV2048	clpS	ATP-dependent Clp protease adaptor protein ClpS	chromosome	CDS	2331919	387	+	0.604651
XCV2049	clpA	ATP-dependent Clp protease subunit	chromosome	CDS	2332448	2283	+	0.633377
XCV2051	infA	initiation factor IF-1	chromosome	CDS	2335005	219	-	0.543379
XCV2054		conserved hypothetical protein	chromosome	CDS	2337499	1122	-	0.66221
XCV2055	trxB1	thioredoxin-disulfide reductase	chromosome	CDS	2338678	969	-	0.659443
XCV2056	ftsK	cell division protein FtsK	chromosome	CDS	2339930	2358	+	0.66285
XCV2057			chromosome	sig_peptide	2342438	63	+	0.603175
XCV2058	lolA	outer membrane lipoprotein-sorting protein LolA	chromosome	CDS	2344431	672	+	0.620536
XCV2059		putative secreted protein	chromosome	CDS	2345218	4167	-	0.656107
XCV2060		putative ATPase	chromosome	CDS	2349615	1374	+	0.651383
XCV2063	fadA	acetyl-CoA C-acyltransferase	chromosome	CDS	2351883	1206	-	0.6534
XCV2064	fadB	3-hydroxyacyl-CoA dehydrogenase	chromosome	CDS	2353243	2373	-	0.648125
XCV2065		transcriptional regulator, TetR family	chromosome	CDS	2355640	633	-	0.663507
XCV2066	ndk	nucleoside-diphosphate kinase	chromosome	CDS	2356491	426	+	0.626761
XCV2067		radical SAM superfamily protein	chromosome	CDS	2356923	1218	+	0.630542
XCV2068		putative secreted protein	chromosome	CDS	2358151	789	+	0.637516
XCV2069		conserved hypothetical protein	chromosome	CDS	2358936	861	+	0.659698
XCV2070		putative membrane protein	chromosome	CDS	2359867	639	+	0.647887
XCV2071		putative quinoprotein	chromosome	CDS	2360505	1218	+	0.646141
XCV2072	engA	GTP-binding protein	chromosome	CDS	2361733	1398	+	0.648069
XCV2073	moeA1	molybdopterin biosynthesis protein MoeA	chromosome	CDS	2363433	1221	+	0.674038
XCV2074	moeB	molybdopterin biosynthesis protein MoeB	chromosome	CDS	2364993	1206	-	0.657546
XCV2081	xthA1	exodeoxyribonuclease III	chromosome	CDS	2373265	996	+	0.62751
XCV2083	moeA2	molybdopterin biosynthesis protein MoeA	chromosome	CDS	2374775	1254	+	0.682616
XCV2085		conserved hypothetical protein	chromosome	CDS	2376619	363	+	0.639118
XCV2089		putative siroheme synthase	chromosome	CDS	2381100	978	-	0.697342
XCV2090	nasT	Response regulator NasT	chromosome	CDS	2382158	573	+	0.65096
XCV2091	nasS	putative ABC transporter nitrate-binding protein	chromosome	CDS	2382735	1089	+	0.665748
XCV2097		conserved hypothetical protein	chromosome	CDS	2393184	258	+	0.655039
XCV2099		conserved hypothetical protein	chromosome	CDS	2394091	510	+	0.633333
XCV2100		conserved hypothetical protein	chromosome	CDS	2394702	921	+	0.647123
XCV2101		putative secreted protein	chromosome	CDS	2395955	699	+	0.642346
XCV2102		putative signal transduction protein	chromosome	CDS	2396784	1812	-	0.637969
XCV2103		putative filamentous hemagglutinin-related protein	chromosome	CDS	2399348	10194	+	0.661566
XCV2104		two-component system response regulator	chromosome	CDS	2409842	612	-	0.645425
XCV2105		two-component system sensor kinase	chromosome	CDS	2410450	1077	-	0.668524
XCV2109		putative autotransporter serine protease	chromosome	CDS	2417760	2832	-	0.675494
XCV2115	sndH1	L-sorbosone dehydrogenase	chromosome	CDS	2426147	1314	+	0.646119
XCV2116		GFO/IDH/MOCA family oxidoreductase	chromosome	CDS	2427704	1035	+	0.635749
XCV2147	virG	VirG-like two-component system regulatory protein	chromosome	CDS	2464905	780	-	0.65
XCV2153		two-component response regulator	chromosome	CDS	2474118	645	+	0.631008
XCV2156	xopJ	Xanthomonas outer protein J	chromosome	CDS	2479093	1122	-	0.568627
XCV2165		putative DNA methylase	chromosome	CDS	2485726	2781	+	0.580007
XCV2166		conserved hypothetical protein	chromosome	CDS	2488503	2055	+	0.613625
XCV2167		conserved hypothetical protein	chromosome	CDS	2490550	1212	+	0.640264
XCV2168		conserved hypothetical protein	chromosome	CDS	2491800	2628	+	0.584855
XCV2169	recG	ATP-dependent DNA helicase	chromosome	CDS	2494409	1176	+	0.619898
XCV2170		putative oxidoreductase	chromosome	CDS	2496105	972	-	0.62963
XCV2171		DNA-3-methyladenine glycosylase I	chromosome	CDS	2497213	582	-	0.628866
XCV2172		short chain dehydrogenase	chromosome	CDS	2497903	780	-	0.655128
XCV2173		conserved hypothetical protein	chromosome	CDS	2498679	336	-	0.577381
XCV2174		transcriptional regulator, LysR family	chromosome	CDS	2499111	906	+	0.653422
XCV2178		transcriptional regulator, LysR family	chromosome	CDS	2505690	891	+	0.662177
XCV2184		transcriptional regulator, LysR family	chromosome	CDS	2511940	924	+	0.664502
XCV2185		conserved hypothetical protein	chromosome	CDS	2513073	621	-	0.655395
XCV2186		methyl-accepting chemotaxis protein	chromosome	CDS	2513738	1128	-	0.606383
XCV2187		two-component system regulatory protein, LuxR family	chromosome	CDS	2515120	642	-	0.679128
XCV2196		putative non-heme chloroperoxidase	chromosome	CDS	2525249	825	-	0.61697
XCV2198	mntR	manganese-dependent transcriptional regulator, MarR family	chromosome	CDS	2528267	510	+	0.696078
XCV2200	orn	oligoribonuclease	chromosome	CDS	2529360	585	+	0.625641
XCV2201	mscS	small-conductance mechanosensitive channel	chromosome	CDS	2530166	993	-	0.628399
XCV2202	ppsA	phosphoenolpyruvate synthase	chromosome	CDS	2531158	2379	-	0.627575
XCV2203		conserved hypothetical protein	chromosome	CDS	2533679	822	+	0.59854
XCV2206	bdhA		chromosome	sig_peptide	2536809	66	-	0.69697
XCV2207	pssA	CDP-diacylglycerol--serineO-phosphatidyltransferase	chromosome	CDS	2536959	663	+	0.651584
XCV2208		putative poly(hydroxyalcanoate) granule associated protein	chromosome	CDS	2537676	1227	+	0.671557
XCV2209	phbC	Poly-beta-hydroxybutyrate polymerase	chromosome	CDS	2538899	1077	+	0.607242
XCV2214	tex	transcription-related protein	chromosome	CDS	2542463	2364	+	0.649746
XCV2215		two-component system sensor histidine kinase-response regulator hybrid protein	chromosome	CDS	2544999	3414	-	0.651728
XCV2216		two-component system regulatory protein	chromosome	CDS	2548615	381	-	0.614173
XCV2218		hypothetical protein	chromosome	CDS	2550723	615	+	0.526829
XCV2228			chromosome	sig_peptide	2556037	84	-	0.642857
XCV2231		RND superfamily protein	chromosome	CDS	2557856	3510	+	0.656125
XCV2233	alkH	phospho-2-dehydro-3-deoxygluconate aldolase	chromosome	CDS	2564921	660	-	0.693939
XCV2234	edd	6-phosphogluconate dehydratase	chromosome	CDS	2565633	1917	-	0.671883
XCV2235	pg1	6-phosphogluconolactonase	chromosome	CDS	2567681	720	-	0.672222
XCV2236	glk1	glucokinase	chromosome	CDS	2568397	1008	-	0.675595
XCV2237	zwf1	glucose-6-phosphate 1-dehydrogenase	chromosome	CDS	2569401	1560	-	0.666026
XCV2238	ugpC	sugar ABC transporter ATP-binding protein	chromosome	CDS	2571251	1089	+	0.660239
XCV2239		putative aminomethyl transferase	chromosome	CDS	2572471	873	-	0.654066
XCV2243	sdhA	succinate dehydrogenase flavoprotein subunit	chromosome	CDS	2574422	1791	+	0.633724
XCV2245		putative succinate dehydrogenase iron-sulfur protein	chromosome	CDS	2576442	783	+	0.618135
XCV2246		conserved hypothetical protein	chromosome	CDS	2577336	249	+	0.610442
XCV2248	lolC	ABC transporter-type lipoprotein-releasing protein	chromosome	CDS	2578011	1242	+	0.620773
XCV2249	lolD	ABC transporter-type lipoprotein-releasing protein	chromosome	CDS	2579245	735	+	0.646259
XCV2250		putative secreted protein	chromosome	CDS	2580190	1065	-	0.631925
XCV2252	exbB2	biopolymer transport ExbB protein	chromosome	CDS	2584100	552	+	0.653986
XCV2253	exbD4	biopolymer transport ExbD protein	chromosome	CDS	2584655	465	+	0.64086
XCV2254	msbA	Lipid A export ATP-binding/permease protein	chromosome	CDS	2585116	1770	+	0.642938
XCV2255	lpxK	Tetraacyldisaccharide 4'-kinase (Lipid A 4'-kinase)	chromosome	CDS	2586882	1038	+	0.680154
XCV2256	kdsB2	3-deoxy-manno-octulosonate cytidylyltransferase	chromosome	CDS	2588116	888	+	0.654279
XCV2257		protein-tyrosine-phosphatase	chromosome	CDS	2589000	465	+	0.67957
XCV2258		conserved hypothetical protein	chromosome	CDS	2589407	1500	+	0.667333
XCV2259	uvrC	excinuclease ABC subunit C	chromosome	CDS	2590903	1860	+	0.648925
XCV2272			chromosome	sig_peptide	2603048	69	+	0.608696
XCV2280		conserved hypothetical protein	chromosome	CDS	2613433	1077	+	0.607242
XCV2282		conserved hypothetical protein	chromosome	CDS	2614823	927	-	0.634304
XCV2283		hypothetical protein	chromosome	CDS	2615749	2127	-	0.666667
XCV2288		single-stranded DNA binding protein	chromosome	CDS	2623580	441	-	0.619048
XCV2302		conserved hypothetical protein	chromosome	CDS	2635915	324	-	0.601852
XCV2306	dsbG	thiol:disulfide interchange protein	chromosome	CDS	2639117	774	-	0.607235
XCV2309	qseB	two-component system regulatory protein	chromosome	CDS	2642714	669	+	0.636771
XCV2310	qseC	two-component system sensor protein	chromosome	CDS	2643379	1359	+	0.635762
XCV2311	trxB2	thioredoxin reductase	chromosome	CDS	2644801	960	-	0.666667
XCV2312		conserved hypothetical protein	chromosome	CDS	2645802	453	-	0.624724
XCV2313		putative thioredoxin	chromosome	CDS	2646404	321	-	0.623053
XCV2314		transcriptional regulator, ArsR family	chromosome	CDS	2646915	684	+	0.659357
XCV2316		putative secreted protein	chromosome	CDS	2648324	900	-	0.567778
XCV2317		putative secreted protein	chromosome	CDS	2649362	465	-	0.537634
XCV2319		hypothetical protein	chromosome	CDS	2651001	258	-	0.585271
XCV2323		transcriptional regulator, LysR family	chromosome	CDS	2654679	885	+	0.624859
XCV2325	strB	Streptomycin 3''-kinase	chromosome	CDS	2656581	846	-	0.559102
XCV2326	strA	Streptomycin 3''-kinase	chromosome	CDS	2657417	804	-	0.562189
XCV2327		putative resolvase	chromosome	CDS	2658286	615	-	0.606504
XCV2333		putative Zn-dependent alcohol dehydrogenase	chromosome	CDS	2663116	1029	+	0.65792
XCV2335		transcriptional regulator, MerR family	chromosome	CDS	2665500	480	-	0.63125
XCV2336	copA	Copper-translocating P-type ATPase	chromosome	CDS	2665995	2502	-	0.679057
XCV2337		transcriptional regulator, ArsR family	chromosome	CDS	2668664	354	+	0.621469
XCV2342	tniB	Transposition protein TniB	chromosome	CDS	2673250	909	-	0.644664
XCV2343		putative transposase	chromosome	CDS	2674161	1719	-	0.643397
XCV2344		hypothetical protein	chromosome	CDS	2676064	222	+	0.617117
XCV2346		transcriptional regulator, AraC family	chromosome	CDS	2677528	843	-	0.688019
XCV2347		conserved hypothetical protein	chromosome	CDS	2678446	576	+	0.663194
XCV2352		putative carboxymuconolactone decarboxylase	chromosome	CDS	2682207	441	-	0.553288
XCV2354	gcvA	transcriptional regulator, LysR family	chromosome	CDS	2683692	936	+	0.666667
XCV2355		conserved hypothetical protein	chromosome	CDS	2684884	498	+	0.61245
XCV2357		conserved hypothetical protein	chromosome	CDS	2687592	627	+	0.665072
XCV2358		conserved hypothetical protein	chromosome	CDS	2688231	618	+	0.642395
XCV2359		putative membrane protein	chromosome	CDS	2688948	363	+	0.636364
XCV2407		single-stranded DNA binding protein	chromosome	CDS	2732369	453	-	0.666667
XCV2418		putative secreted protein	chromosome	CDS	2742812	1263	-	0.652415
XCV2419	fkpA	FKBP-type peptidyl-prolyl cis-trans isomerase	chromosome	CDS	2744085	444	-	0.657658
XCV2420		putative membrane protein	chromosome	CDS	2744576	366	+	0.653005
XCV2421		conserved hypothetical protein	chromosome	CDS	2745041	747	+	0.631861
XCV2422		two-component system response regulator, LuxR family	chromosome	CDS	2746027	648	+	0.592593
XCV2423	rne	ribonuclease E	chromosome	CDS	2747199	3651	-	0.66968
XCV2424	rluC	pseudouridylate synthase	chromosome	CDS	2751250	987	+	0.660588
XCV2425			chromosome	sig_peptide	2753974	114	-	0.692982
XCV2427		putative secreted protein	chromosome	CDS	2755468	423	-	0.72104
XCV2428	phhb	pterin-4-alpha-carbinolamine dehydratase	chromosome	CDS	2755887	357	-	0.652661
XCV2429		thioredoxin-like protein	chromosome	CDS	2756332	600	+	0.658333
XCV2430		putative membrane protein	chromosome	CDS	2756945	1827	+	0.684182
XCV2431		putative transcriptional regulator, TetR family	chromosome	CDS	2759066	570	-	0.659649
XCV2433		RND superfamily protein	chromosome	CDS	2760923	3126	+	0.631798
XCV2435	xopC	Xanthomonas outer protein C	chromosome	CDS	2765069	2505	-	0.47505
XCV2437		putative cointegrate resolution protein T	chromosome	CDS	2769101	1056	-	0.686553
XCV2440	hpaJ	Lytic murein transglycosylase precursor	chromosome	CDS	2774746	1278	+	0.620501
XCV2446		putative transcriptional regulator, ArsR family	chromosome	CDS	2779533	348	+	0.600575
XCV2461		filamentous phage phiLf related protein	chromosome	CDS	2789023	789	+	0.603295
XCV2462		putative secreted protein	chromosome	CDS	2789850	393	-	0.582697
XCV2482		putative transcriptional regulator, LuxR family	chromosome	CDS	2801007	1029	+	0.567541
XCV2484		phage-related integrase	chromosome	CDS	2802474	1203	-	0.628429
XCV2485	guaA	glutamine amidotransferase	chromosome	CDS	2803985	1566	-	0.641124
XCV2486	guaB	Inosine-5'-monophosphate dehydrogenase	chromosome	CDS	2805672	1458	-	0.645405
XCV2487	folD	bifunctional methylenetetrahydrofolatedehydrogenase/ methenyltetrahydrofolate cyclohydrolase	chromosome	CDS	2807311	912	-	0.676535
XCV2488		conserved hypothetical protein	chromosome	CDS	2808272	321	+	0.607477
XCV2490	galU	UTP-glucose-1-phosphate uridylyltransferase	chromosome	CDS	2810887	894	-	0.623043
XCV2491		putative sugar epimerase	chromosome	CDS	2811780	1908	-	0.631027
XCV2493		putative membrane protein	chromosome	CDS	2814669	1179	-	0.625106
XCV2494		putative membrane protein	chromosome	CDS	2815854	306	-	0.607843
XCV2495	ihfB	Integration host factor beta subunit	chromosome	CDS	2816226	342	-	0.584795
XCV2496	rpsA	30S ribosomal protein S1	chromosome	CDS	2816626	1686	-	0.619217
XCV2497	cmK	Cytidylate kinase	chromosome	CDS	2818494	684	-	0.660819
XCV2499		putative membrane protein	chromosome	CDS	2819717	342	+	0.628655
XCV2500		putative peptidylarginine deiminase	chromosome	CDS	2820292	1035	+	0.6657
XCV2501		putative carbon-nitrogen hyrolase family protein	chromosome	CDS	2821452	885	+	0.666667
XCV2502		putative phosphinothricin N-acetyltransferase	chromosome	CDS	2822340	540	+	0.627778
XCV2503		putative TraB family membrane protein	chromosome	CDS	2822872	1221	+	0.652744
XCV2505		putative secreted protein	chromosome	CDS	2825274	3168	-	0.652146
XCV2508		ABC transporter sugar-binding protein	chromosome	CDS	2830152	1371	-	0.645514
XCV2509		putative secreted protein	chromosome	CDS	2831526	1620	-	0.630864
XCV2510			chromosome	sig_peptide	2836129	99	-	0.737374
XCV2511		transcriptional regulator, LacI family	chromosome	CDS	2836361	1023	-	0.69697
XCV2513		conserved hypothetical protein	chromosome	CDS	2837764	270	-	0.7
XCV2514		conserved hypothetical protein	chromosome	CDS	2838030	300	-	0.696667
XCV2515		conserved hypothetical protein	chromosome	CDS	2838747	840	+	0.625
XCV2516		conserved hypothetical protein	chromosome	CDS	2839525	1272	+	0.666667
XCV2517	rluB2	Pseudouridylate synthase	chromosome	CDS	2840789	1644	+	0.703771
XCV2518			chromosome	sig_peptide	2843145	66	-	0.651515
XCV2519		glutamine cyclotransferase	chromosome	CDS	2843374	771	+	0.636835
XCV2520		carbon-nitrogen hydrolase family protein	chromosome	CDS	2844231	801	-	0.642946
XCV2521		putative aspartate aminotransferase	chromosome	CDS	2845180	1167	-	0.653813
XCV2522	ccmA	heme ABC transporter ATP-binding protein CcmA	chromosome	CDS	2846555	645	+	0.683721
XCV2526	ccmE2	C-type cytochrome biogenesis protein CcmE	chromosome	CDS	2848902	471	+	0.647558
XCV2527	ccmF2	C-type cytochrome biogenesis membrane protein CcmF	chromosome	CDS	2849544	1938	+	0.677503
XCV2528	ccmG2	thiol:disulfide interchange protein (c-type cytochrome biogenesis protein CcmG)	chromosome	CDS	2851474	603	+	0.6534
XCV2529	ccmH2		chromosome	sig_peptide	2852073	51	+	0.568627
XCV2530		putative C-type cytochrome biogenesis protein	chromosome	CDS	2852504	1014	+	0.701183
XCV2531	metX	Homoserine O-acetyltransferase	chromosome	CDS	2853818	1203	+	0.658354
XCV2533	cydC	ABC transporter permease and ATP-binding protein	chromosome	CDS	2855859	1686	-	0.688019
XCV2534	cydD	ABC transporter permease and ATP-binding protein	chromosome	CDS	2857541	1713	-	0.682428
XCV2535	cydA	cytochrome D ubiquinol oxidase, subunit II	chromosome	CDS	2859384	1668	+	0.611511
XCV2536	cydB	cytochrome D ubiquinol oxidase, subunit II	chromosome	CDS	2861068	1152	+	0.66059
XCV2539		putative alpha-amino acid ester hydrolase	chromosome	CDS	2863885	1914	-	0.648903
XCV2541	proA	gamma-glutamyl phosphate reductase	chromosome	CDS	2868635	1245	-	0.666667
XCV2542	proB	glutamate 5-kinase	chromosome	CDS	2870040	1155	-	0.681385
XCV2543		conserved hypothetical protein	chromosome	CDS	2871208	261	-	0.64751
XCV2544	argH	argininosuccinate lyase	chromosome	CDS	2871465	1299	-	0.659738
XCV2545	argC	N-acetyl-gamma-glutamyl-phosphate reductase	chromosome	CDS	2872888	951	-	0.638276
XCV2546	argA	amino-acid acetyltransferase	chromosome	CDS	2873835	612	-	0.661765
XCV2547	argB	acetylglutamate kinase	chromosome	CDS	2874452	1281	-	0.626073
XCV2548	argE	acetylornithine deacetylase	chromosome	CDS	2875840	1101	-	0.669391
XCV2550	argG	argininosuccinate synthase	chromosome	CDS	2877639	1236	-	0.635922
XCV2551	argF	Ornithine carbamoyltransferase	chromosome	CDS	2878929	1032	-	0.619186
XCV2552		conserved hypothetical protein	chromosome	CDS	2880273	624	-	0.649038
XCV2553	cysS	cysteinyl-tRNA synthetase	chromosome	CDS	2880939	1431	+	0.657582
XCV2554		conserved hypothetical protein	chromosome	CDS	2882635	438	+	0.634703
XCV2555		major facilitator superfamily protein	chromosome	CDS	2883069	1251	+	0.68745
XCV2556	dksA	DnaK supressor	chromosome	CDS	2884534	444	-	0.612613
XCV2559	pyrC	dihydroorotase	chromosome	CDS	2885949	1350	+	0.643704
XCV2560		metalloendopeptidase precursor	chromosome	CDS	2887298	843	+	0.673784
XCV2561		putative glyoxalase/bleomycin resistance protein/dioxygenase superfamily protein	chromosome	CDS	2888298	462	+	0.625541
XCV2565		conserved hypothetical protein	chromosome	CDS	2892813	291	-	0.56701
XCV2567		conserved hypothetical protein	chromosome	CDS	2894198	621	-	0.594203
XCV2568			chromosome	sig_peptide	2895120	81	+	0.530864
XCV2571			chromosome	sig_peptide	2898068	81	+	0.666667
XCV2572		conserved hypothetical protein	chromosome	CDS	2899955	744	-	0.682796
XCV2574	ubiG	3-demethylubiquinone-9 3-O-methyltransferase	chromosome	CDS	2901451	720	-	0.645833
XCV2575		putative amidohydrolase family protein	chromosome	CDS	2902201	1350	-	0.655556
XCV2577	efP2	Elongation factor P	chromosome	CDS	2904542	567	-	0.626102
XCV2579		putative sensor protein	chromosome	CDS	2906339	2118	-	0.666194
XCV2580			chromosome	sig_peptide	2909299	84	-	0.642857
XCV2581		tRNA/rRNA methyltransferase	chromosome	CDS	2909434	765	-	0.688889
XCV2582	suhB	Myo-inositol-1(or 4)-monophosphatase	chromosome	CDS	2910316	834	+	0.643885
XCV2583	sodM	superoxidase dismutase	chromosome	CDS	2911509	612	-	0.606209
XCV2584		ribonuclease	chromosome	CDS	2912171	642	+	0.668224
XCV2585		conserved hypothetical protein	chromosome	CDS	2912809	426	+	0.676056
XCV2586		ABC transporter ATP-binding protein (duplicated ATPase domains)	chromosome	CDS	2913525	1890	-	0.643386
XCV2587	dbpA	ATP-dependent RNA helicase	chromosome	CDS	2915525	1377	+	0.668119
XCV2588	apt	adenine phosphoribosyltransferase	chromosome	CDS	2917002	561	-	0.654189
XCV2589		conserved hypothetical protein	chromosome	CDS	2917657	1674	-	0.67264
XCV2590		esterase/lipase/thioesterase family protein	chromosome	CDS	2919249	1122	+	0.654189
XCV2591	gst6	glutathione transferase	chromosome	CDS	2920584	699	-	0.639485
XCV2592	cspA	major cold shock protein	chromosome	CDS	2921453	210	-	0.628571
XCV2593		conserved hypothetical protein	chromosome	CDS	2922215	549	+	0.67031
XCV2595		putative sensor protein	chromosome	CDS	2924157	2070	+	0.644444
XCV2596	htpX	heat shock induced protease HtpX	chromosome	CDS	2926326	879	-	0.648464
XCV2598	phbB	acetoacetyl-CoA reductase	chromosome	CDS	2928284	741	+	0.643725
XCV2599		putative regulator of polymer accumulation	chromosome	CDS	2929184	576	+	0.635417
XCV2601		conserved hypothetical protein	chromosome	CDS	2930952	936	-	0.65812
XCV2602	mutL	DNA mismatch repair protein MutL	chromosome	CDS	2931887	1878	-	0.669329
XCV2603	amiC		chromosome	sig_peptide	2935535	69	-	0.608696
XCV2604		conserved hypothetical protein	chromosome	CDS	2935652	522	-	0.659004
XCV2605		conserved hypothetical protein	chromosome	CDS	2936170	1488	-	0.692876
XCV2607	xseA	exodeoxyribonuclease VII large subunit	chromosome	CDS	2938873	1338	+	0.682362
XCV2608		type IV secretion system VirJ-like protein	chromosome	CDS	2940503	1263	-	0.665875
XCV2610		conserved hypothetical protein	chromosome	CDS	2942262	1986	-	0.702417
XCV2611	rnd	ribonuclease D	chromosome	CDS	2944366	1092	+	0.677656
XCV2612	lig3	ATP-dependent DNA ligase	chromosome	CDS	2945662	2619	-	0.655212
XCV2614	hns1	histone-like nucleoid-structuring protein	chromosome	CDS	2948691	402	+	0.599503
XCV2623		putative sensor protein	chromosome	CDS	2955795	1086	+	0.665746
XCV2625		methyl-accepting chemotaxis protein	chromosome	CDS	2957444	1659	-	0.650392
XCV2628		putative membrane protein	chromosome	CDS	2964733	345	+	0.646377
XCV2630	sspB	Stringent starvation protein B	chromosome	CDS	2965794	441	-	0.668934
XCV2631	sspA	Stringent starvation protein A	chromosome	CDS	2966313	636	-	0.613208
XCV2632	petC	Ubiquinol-cytochrome c reductase, cytochrome c1 subunit	chromosome	CDS	2967358	759	-	0.602108
XCV2633	petB	Ubiquinol-cytochrome c reductase, cytochrome b subunit	chromosome	CDS	2968109	1260	-	0.60873
XCV2634	petA	Ubiquinol-cytochrome c reductase, iron-sulfur subunit	chromosome	CDS	2969368	645	-	0.620155
XCV2637	gst	putative glutathione transferase	chromosome	CDS	2972764	645	+	0.683721
XCV2638	miaB	2-methylthioadenine synthetase	chromosome	CDS	2973447	1455	+	0.643986
XCV2640		PhoH-like ATP-binding protein	chromosome	CDS	2975325	984	+	0.623984
XCV2641		hypothetical protein	chromosome	CDS	2976344	513	+	0.654971
XCV2642		conserved hypothetical protein	chromosome	CDS	2976956	486	+	0.648148
XCV2643		putative secreted protein	chromosome	CDS	2977441	519	+	0.655106
XCV2644	corC	Magnesium and cobalt efflux protein	chromosome	CDS	2978055	879	+	0.637088
XCV2645		putative membrane protein	chromosome	CDS	2978948	1254	+	0.672249
XCV2646	corA	Magnesium and cobalt transport protein	chromosome	CDS	2980217	1002	+	0.627744
XCV2647		putative aldehyde dehydrogenase	chromosome	CDS	2981377	1365	-	0.668132
XCV2651	oprN7	outer membrane efflux protein	chromosome	CDS	2986087	1491	-	0.696848
XCV2653		membrane fusion protein	chromosome	CDS	2989165	1203	-	0.670823
XCV2654	potF	ABC transporter putrescine-binding protein precursor	chromosome	CDS	2990617	1116	-	0.615591
XCV2656	glnA2	putative glutamine synthetase	chromosome	CDS	2993534	1386	-	0.633478
XCV2657		putative glutamine amidotransferase	chromosome	CDS	2994926	756	-	0.679894
XCV2660		two-component system response regulator	chromosome	CDS	2998605	1299	+	0.635874
XCV2661	hemT	hemerythrin-like protein	chromosome	CDS	3000033	462	+	0.603896
XCV2664		putative oxidoreductase	chromosome	CDS	3002464	2349	-	0.652618
XCV2666		major facilitator superfamily protein	chromosome	CDS	3005661	1680	-	0.654762
XCV2668		beta-alanine--pyruvate aminotransferase	chromosome	CDS	3007869	1353	+	0.669623
XCV2669		conserved hypothetical protein	chromosome	CDS	3009326	885	+	0.672316
XCV2670		putative membrane protein	chromosome	CDS	3010442	1305	+	0.63295
XCV2671		two-component system sensor histidine kinase-response regulator hybridprotein	chromosome	CDS	3011890	4095	+	0.653968
XCV2674		NAD-specific glutamate dehydrogenase	chromosome	CDS	3019137	5136	-	0.652064
XCV2676		membrane fusion protein	chromosome	CDS	3025099	1308	+	0.704128
XCV2677		RND superfamily protein	chromosome	CDS	3026419	3171	+	0.640492
XCV2678	fruR	transcriptional regulator, LacI family	chromosome	CDS	3029935	1125	-	0.667556
XCV2679	fruB	Multiphosphoryl transfer protein FruB	chromosome	CDS	3030990	2622	+	0.712052
XCV2680	fruK	1-phosphofructokinase	chromosome	CDS	3033608	957	+	0.716823
XCV2681	fruA	PTS system, fructose-specific IIBC component (protein-N(pi)-phosphohistidine-sugar phosphotransferase)	chromosome	CDS	3034718	1743	+	0.695927
XCV2682	oprB		chromosome	sig_peptide	3036632	84	+	0.77381
XCV2685		conserved hypothetical protein	chromosome	CDS	3042858	642	-	0.538941
XCV2688		conserved hypothetical protein	chromosome	CDS	3045022	639	-	0.546166
XCV2692	secF	preprotein translocase subunit SecF	chromosome	CDS	3048075	969	-	0.613003
XCV2693	secD	preprotein translocase subunit SecD	chromosome	CDS	3049133	1845	-	0.64065
XCV2694	yajC	preprotein translocase subunit YajC	chromosome	CDS	3051168	354	-	0.635593
XCV2695	tgt	queuine tRNA-ribosyltransferase	chromosome	CDS	3051654	1146	-	0.666667
XCV2696	queA	S-adenosylmethionine:tRNAribosyltransferase- isome rase	chromosome	CDS	3052881	1071	-	0.685341
XCV2697		transcriptional regulator, AsnC family	chromosome	CDS	3054105	432	-	0.678241
XCV2698		putative ornithine/acetylornithine aminotransferase	chromosome	CDS	3054659	1497	+	0.677355
XCV2699		conserved hypothetical protein	chromosome	CDS	3056507	759	-	0.641634
XCV2703	upp	uracil phosphoribosyltransferase	chromosome	CDS	3062790	633	+	0.661927
XCV2704	egl4	cellulase precursor	chromosome	CDS	3063572	1761	-	0.65247
XCV2706	ggt2		chromosome	sig_peptide	3067295	105	-	0.67619
XCV2708			chromosome	sig_peptide	3068344	66	-	0.651515
XCV2709	coaD	Pantetheine-phosphate adenylyltransferase	chromosome	CDS	3068456	507	-	0.656805
XCV2710		putative methyltransferase	chromosome	CDS	3068959	624	-	0.730769
XCV2711	htpG	heat shock protein G	chromosome	CDS	3069821	1905	+	0.619947
XCV2720		putative secreted protein	chromosome	CDS	3085440	324	+	0.401235
XCV2724			chromosome	sig_peptide	3091130	129	-	0.674419
XCV2725		TonB-dependent outer membrane receptor	chromosome	CDS	3091403	2895	-	0.621762
XCV2729			chromosome	sig_peptide	3103259	126	-	0.65873
XCV2730			chromosome	sig_peptide	3106490	111	-	0.693694
XCV2734	kscP	Kumamolisin-like protease	chromosome	CDS	3109910	1572	+	0.658397
XCV2739		amino acid-polyamine-organocation superfamily protein	chromosome	CDS	3116123	1587	-	0.644612
XCV2740			chromosome	sig_peptide	3119551	87	-	0.655172
XCV2741		putative secreted protein	chromosome	CDS	3119634	1818	-	0.639714
XCV2742		putative proline dipeptidase	chromosome	CDS	3121567	1200	-	0.671667
XCV2743		putative ketoglutarate semialdehyde dehydrogenase	chromosome	CDS	3122763	1617	-	0.695114
XCV2744	dapA2	dihydrodipicolinate synthetase	chromosome	CDS	3124590	909	-	0.671067
XCV2745		putative oxidoreductase	chromosome	CDS	3125495	1314	-	0.705479
XCV2746		hypothetical protein	chromosome	CDS	3126801	246	-	0.699187
XCV2747			chromosome	sig_peptide	3128216	105	-	0.695238
XCV2748		proline racemase	chromosome	CDS	3128320	939	-	0.698616
XCV2749		transcriptional regulator, AraC family	chromosome	CDS	3129419	717	+	0.642957
XCV2750	ftsY	cell division protein FtsY	chromosome	CDS	3130305	1656	+	0.693237
XCV2752	mutY	A/G-specific adenine glycosylase	chromosome	CDS	3132308	1074	+	0.674115
XCV2753		conserved hypothetical protein	chromosome	CDS	3133405	276	+	0.612319
XCV2754		sensory box histidine kinase/response regulator	chromosome	CDS	3134052	1623	-	0.630314
XCV2760	blc2	putative lipocalin	chromosome	CDS	3138981	537	+	0.664804
XCV2761		putative secreted protein	chromosome	CDS	3139632	477	+	0.672956
XCV2762		acyl-CoA dehydrogenase	chromosome	CDS	3140162	1794	+	0.673356
XCV2764	dxs	1-deoxy-D-xylulose 5-phosphate synthase	chromosome	CDS	3143294	1956	+	0.656953
XCV2768	csdh2	NAD(P)H steroid dehydrogenase	chromosome	CDS	3148264	960	-	0.65
XCV2769	gumP	GumP protein	chromosome	CDS	3149220	849	-	0.663133
XCV2770	fabH	3-oxoacyl-[acyl-carrier protein] synthase III	chromosome	CDS	3150068	1068	-	0.688202
XCV2776	gumM	xanthan biosynthesis glycosyltransferase GumM	chromosome	CDS	3154101	795	-	0.642767
XCV2777	gumL	xanthan biosynthesis pyruvyltransferase GumL	chromosome	CDS	3154900	795	-	0.584906
XCV2778	gumK	xanthan biosynthesis glucuronosyltransferase GumK	chromosome	CDS	3155732	1197	-	0.612364
XCV2779	gumJ	xanthan biosynthesis oligosaccharidyl-lipid flippase GumJ	chromosome	CDS	3156992	1512	-	0.645503
XCV2780	gumI	xanthan biosynthesis glycosyltransferase GumI	chromosome	CDS	3158500	1050	-	0.647619
XCV2781	gumH	xanthan biosynthesis glycosyltransferase GumH	chromosome	CDS	3159546	1143	-	0.621172
XCV2783	gumF	xanthan biosynthesis acetyltransferase GumF	chromosome	CDS	3161838	1119	-	0.622878
XCV2784	gumE	xanthan biosynthesis exopolysaccharide polymerase GumE	chromosome	CDS	3162953	1302	-	0.579877
XCV2785	gumD	xanthan biosynthesis glycosyltransferase GumD	chromosome	CDS	3164337	1455	-	0.611684
XCV2786	gumC	xanthan biosynthesis chain length determinant protein GumC	chromosome	CDS	3166035	1425	-	0.601404
XCV2787	gumB		chromosome	sig_peptide	3168059	96	-	0.552083
XCV2788		transcriptional regulator, MerR family	chromosome	CDS	3168763	357	-	0.619048
XCV2789	gumA	Integration host factor alpha subunit	chromosome	CDS	3169100	300	-	0.59
XCV2790	pheT	phenylalanyl-tRNA synthetase beta chain	chromosome	CDS	3169421	2379	-	0.666667
XCV2791	pheS	phenylalanyl-tRNA synthetase alpha chain	chromosome	CDS	3171926	996	-	0.645582
XCV2792	rplT	50S ribosomal protein L20	chromosome	CDS	3173175	360	-	0.608333
XCV2794	infC	Initiation factor IF-3	chromosome	CDS	3173989	480	-	0.608333
XCV2795	thrS	threonyl-tRNA synthetase	chromosome	CDS	3174580	1905	-	0.638845
XCV2797	cgt	cyclomaltodextrin glucanotransferase precursor	chromosome	CDS	3178053	1674	-	0.624253
XCV2799			chromosome	sig_peptide	3183325	141	-	0.659574
XCV2800		putative alpha-glucosidase	chromosome	CDS	3183631	2082	+	0.651297
XCV2801			chromosome	sig_peptide	3186030	66	+	0.636364
XCV2803	aglA	alpha-glucosidase	chromosome	CDS	3189436	1617	-	0.617811
XCV2807	virB9		chromosome	sig_peptide	3194157	78	-	0.435897
XCV2808	virB8	type IV secretion system protein VirB8	chromosome	CDS	3194231	1017	-	0.533923
XCV2809			chromosome	sig_peptide	3195721	63	-	0.587302
XCV2810	virD4	type IV secretion system protein VirD4	chromosome	CDS	3196116	1674	-	0.596774
XCV2812	uvrB	excinuclease ABC subunit B	chromosome	CDS	3198857	2094	-	0.610315
XCV2814	pilE	type IV pilin PilE	chromosome	CDS	3201745	408	-	0.553922
XCV2815		Tfp pilus adhesin	chromosome	CDS	3202185	3747	-	0.554844
XCV2818		PilX-related protein	chromosome	CDS	3207238	462	-	0.519481
XCV2819			chromosome	sig_peptide	3208743	117	-	0.512821
XCV2821		putative type IV pilus assembly protein FimT	chromosome	CDS	3209341	519	-	0.581888
XCV2822		conserved hypothetical protein	chromosome	CDS	3209984	1386	-	0.6443
XCV2823		TonB-dependent outer membrane receptor	chromosome	CDS	3211476	3225	-	0.573333
XCV2825		short chain dehydrogenase precursor	chromosome	CDS	3215925	744	-	0.700269
XCV2826		glutaredoxin-related protein	chromosome	CDS	3216665	321	-	0.619938
XCV2827	sodB	superoxide dismutase	chromosome	CDS	3217106	579	+	0.639033
XCV2828	purK	phosphoribosylaminoimidazole carboxylase ATPase subunit	chromosome	CDS	3217825	1146	-	0.67103
XCV2829	purE	phosphoribosylaminoimidazole carboxylase catalytic subunit	chromosome	CDS	3218967	504	-	0.688492
XCV2830		conserved hypothetical protein	chromosome	CDS	3219529	270	+	0.655556
XCV2831	nadC	nicotinate-nucleotide pyrophosphorylase	chromosome	CDS	3219795	888	+	0.68018
XCV2832		putative secreted protein	chromosome	CDS	3220745	1053	+	0.660019
XCV2833	pnp	polynucleotide phosphorylase	chromosome	CDS	3222209	2115	-	0.629314
XCV2834	rpsO	30S ribosomal protein S15	chromosome	CDS	3224492	261	-	0.582375
XCV2835	truB	tRNA pseudouridine synthase B	chromosome	CDS	3224909	927	-	0.660194
XCV2836	rbfA	ribosomal-binding factor A	chromosome	CDS	3225915	393	-	0.651399
XCV2837	infB	protein chain initiation factor IF-2	chromosome	CDS	3226452	2715	-	0.649724
XCV2838	nusA	N utilization substance (transcription elongation) protein A	chromosome	CDS	3229262	1512	-	0.641534
XCV2839		YhbC family protein	chromosome	CDS	3230778	591	-	0.617597
XCV2840	nuoN	NADH-ubiquinone oxidoreductase NQO14 subunit	chromosome	CDS	3231843	1464	-	0.627732
XCV2841	nuoM	NADH-ubiquinone oxidoreductase NQO13 subunit	chromosome	CDS	3233340	1503	-	0.616101
XCV2842	nuoL	NADH-ubiquinone oxidoreductase NQO12 subunit	chromosome	CDS	3234863	2160	-	0.595833
XCV2843	nuoK	NADH-ubiquinone oxidoreductase NQO11 subunit	chromosome	CDS	3237030	306	-	0.575163
XCV2844	nuoJ	NADH-ubiquinone oxidoreductase NQO10 subunit	chromosome	CDS	3237332	660	-	0.619697
XCV2845	nuoI	NADH-ubiquinone oxidoreductase NQO9 subunit	chromosome	CDS	3237999	489	-	0.599182
XCV2846	nuoH	NADH-ubiquinone oxidoreductase NQO8 subunit	chromosome	CDS	3238491	1092	-	0.59707
XCV2847	nuoG	NADH-ubiquinone oxidoreductase NQO3 subunit	chromosome	CDS	3239579	2235	-	0.654586
XCV2848	nuoF	NADH-ubiquinone oxidoreductase NQO1 subunit	chromosome	CDS	3241810	1335	-	0.631461
XCV2849	nuoE	NADH-ubiquinone oxidoreductase NQO2 subunit	chromosome	CDS	3243148	528	-	0.621212
XCV2850	nuoD	NADH-ubiquinone oxidoreductase NQO4 subunit	chromosome	CDS	3243672	1308	-	0.607798
XCV2851	nuoC	NADH-ubiquinone oxidoreductase NQO5 subunit	chromosome	CDS	3244976	753	-	0.65073
XCV2852	nuoB	NADH-ubiquinone oxidoreductase NQO6 subunit	chromosome	CDS	3245765	555	-	0.645045
XCV2855	tpiA	triosephosphate isomerase	chromosome	CDS	3247410	756	-	0.662698
XCV2856		short chain dehydrogenase	chromosome	CDS	3248278	801	+	0.682896
XCV2857		putative membrane protein	chromosome	CDS	3249170	1398	+	0.506438
XCV2860		putative signalling protein	chromosome	CDS	3251921	2367	-	0.65695
XCV2861			chromosome	sig_peptide	3254890	78	-	0.666667
XCV2862		putative 2OG-Fe(II) oxygenase superfamily protein	chromosome	CDS	3255158	939	-	0.636848
XCV2863	mrsA	phosphoglucosamine mutase	chromosome	CDS	3256219	1350	-	0.671111
XCV2864		acetyl-CoA carboxylase beta subunit	chromosome	CDS	3257565	906	-	0.65894
XCV2865	trpA	tryptophan synthase, alpha chain	chromosome	CDS	3258740	807	-	0.697646
XCV2869	trpB	tryptophan synthase, beta chain	chromosome	CDS	3261238	1218	-	0.647783
XCV2870	trpI	TrpBA operon transcriptional regulator, LysR family	chromosome	CDS	3262560	927	+	0.699029
XCV2871	trpF	phosphoribosylanthranilate isomerase	chromosome	CDS	3263678	669	-	0.650224
XCV2874		putative membrane protein	chromosome	CDS	3265682	2085	-	0.701199
XCV2875	asd	aspartate semialdehyde dehydrogenase	chromosome	CDS	3268322	1026	-	0.653021
XCV2876		putative gluconate 2-dehydrogenase	chromosome	CDS	3269431	1113	-	0.675651
XCV2877	aroC	Chorismate synthase	chromosome	CDS	3270497	1104	-	0.67029
XCV2878		putative HemK-family S-adenosyl-methionine-dependent methyltransferase	chromosome	CDS	3271611	927	-	0.656958
XCV2879		putative SCO1/SenC family protein	chromosome	CDS	3272618	651	+	0.665131
XCV2880	psd	phosphatidylserine decarboxylase	chromosome	CDS	3273265	843	+	0.666667
XCV2881			chromosome	sig_peptide	3275864	84	-	0.666667
XCV2882		conserved hypothetical protein	chromosome	CDS	3276240	1506	+	0.667995
XCV2884		putative membrane protein	chromosome	CDS	3278771	1275	+	0.660392
XCV2886	greB	transcription elongation factor	chromosome	CDS	3281761	507	+	0.65286
XCV2887		MiaB-family RNA modification enzyme	chromosome	CDS	3282591	1377	-	0.633987
XCV2888		putative dienelactone hydrolase	chromosome	CDS	3284148	663	+	0.680241
XCV2889		conserved hypothetical protein	chromosome	CDS	3284807	435	+	0.689655
XCV2892		putative deoxycytidine triphosphate deaminase	chromosome	CDS	3286054	570	-	0.612281
XCV2893		putative ATP-binding protein	chromosome	CDS	3286715	852	-	0.669014
XCV2894			chromosome	sig_peptide	3287902	93	+	0.655914
XCV2898		metallopeptidase	chromosome	CDS	3296430	2142	+	0.644258
XCV2899		metallopeptidase	chromosome	CDS	3298699	2355	+	0.624204
XCV2900		metallopeptidase precursor	chromosome	CDS	3301238	2016	+	0.670635
XCV2901		Rhomboid family membrane protein	chromosome	CDS	3303462	696	-	0.636494
XCV2905		putative membrane protein	chromosome	CDS	3307639	1245	-	0.671486
XCV2906	slyD	FKBP-type peptidyl-prolyl cis-trans isomerase SlyD	chromosome	CDS	3309112	480	-	0.63125
XCV2907	nlpC1	outer membrane lipoprotein	chromosome	CDS	3309701	543	+	0.666667
XCV2912		glutamate/aspartate:cation symporter family protein	chromosome	CDS	3312886	1371	-	0.633115
XCV2913	phoA		chromosome	sig_peptide	3314343	117	+	0.675214
XCV2915	xseB	exodeoxyribonuclease VII small subunit	chromosome	CDS	3317782	261	+	0.624521
XCV2916	ispA	Geranyltranstransferase	chromosome	CDS	3318044	876	+	0.690639
XCV2918			chromosome	sig_peptide	3319380	75	+	0.613333
XCV2920	pmbA	putative modulator of DNA gyrase; peptidase U62 protein PmbA	chromosome	CDS	3321326	1368	-	0.688596
XCV2921		conserved hypothetical protein	chromosome	CDS	3322841	582	+	0.664948
XCV2923	tldD	putative modulator of DNA gyrase TldD	chromosome	CDS	3323679	1446	-	0.683264
XCV2924		conserved hypothetical protein	chromosome	CDS	3325175	801	+	0.669164
XCV2925		hypothetical protein	chromosome	CDS	3325991	2070	-	0.704831
XCV2926		hypothetical protein	chromosome	CDS	3327940	1971	-	0.706748
XCV2927	rng	ribonuclease G	chromosome	CDS	3330051	1500	-	0.654667
XCV2928		Maf-like protein	chromosome	CDS	3331550	573	-	0.663176
XCV2929		putative outer membrane protein	chromosome	CDS	3332261	735	+	0.654422
XCV2931		conserved hypothetical protein	chromosome	CDS	3334046	471	-	0.66879
XCV2933		conserved hypothetical protein	chromosome	CDS	3336331	414	-	0.635266
XCV2934	nadD	nicotinate-nucleotide adenylyltransferase	chromosome	CDS	3336801	870	-	0.701149
XCV2935	holA	DNA polymerase III delta subunit	chromosome	CDS	3337667	1032	-	0.696705
XCV2936	rlpB	rare lipoprotein B	chromosome	CDS	3338718	645	-	0.669767
XCV2938	leuS	leucyl-tRNA synthetase	chromosome	CDS	3339919	2799	-	0.660236
XCV2940		thioredoxin	chromosome	CDS	3343453	858	+	0.671329
XCV2942	xopF2		chromosome	sig_peptide	3347358	78	-	0.628205
XCV2943		hypothetical protein	chromosome	CDS	3347432	447	-	0.635347
XCV2944	xopN	Xanthomonas outer protein N	chromosome	CDS	3348571	2202	+	0.634423
XCV2946		putative secreted peptidyl prolyl cis-trans isomerase, cyclophilin type	chromosome	CDS	3351528	972	+	0.668724
XCV2949		putative transcriptional regulator, ArsR family	chromosome	CDS	3354895	315	+	0.631746
XCV2952		putative secreted protein	chromosome	CDS	3357228	804	-	0.691542
XCV2953		conserved hypothetical protein	chromosome	CDS	3358028	357	-	0.633053
XCV2955		putative secreted protein	chromosome	CDS	3358768	1806	+	0.642303
XCV2958		conserved hypothetical protein	chromosome	CDS	3362850	600	-	0.651667
XCV2964		putative two-component system regulatory protein	chromosome	CDS	3370270	690	+	0.650725
XCV2967	ampC2		chromosome	sig_peptide	3375156	69	-	0.623188
XCV2968	rrrA	regulator of ribonuclease activity A	chromosome	CDS	3375247	501	-	0.690619
XCV2969		conserved hypothetical protein	chromosome	CDS	3376280	843	+	0.657177
XCV2971		putative sensor protein	chromosome	CDS	3378611	1128	-	0.656915
XCV2972	rluF	Pseudouridylate synthase	chromosome	CDS	3379936	762	-	0.61811
XCV2974	deaD	ATP-dependent RNA helicase	chromosome	CDS	3383466	1947	-	0.681048
XCV2977		conserved hypothetical protein	chromosome	CDS	3386745	243	+	0.633745
XCV2980			chromosome	sig_peptide	3388237	57	-	0.578947
XCV2982			chromosome	sig_peptide	3390171	81	-	0.62963
XCV2985		type I phosphodiesterase/nucleotide pyrophosphatase family protein	chromosome	CDS	3392441	1299	+	0.670516
XCV2987		conserved hypothetical protein	chromosome	CDS	3395555	183	-	0.639344
XCV2989			chromosome	sig_peptide	3396760	84	+	0.666667
XCV2991			chromosome	sig_peptide	3399216	81	+	0.666667
XCV2993			chromosome	sig_peptide	3402421	81	+	0.592593
XCV2994		putative secreted protein	chromosome	CDS	3404261	597	+	0.664992
XCV2998		transcriptional regulator, AraC family	chromosome	CDS	3409108	909	+	0.649065
XCV3003		RND superfamily protein	chromosome	CDS	3414053	3144	-	0.63327
XCV3004			chromosome	sig_peptide	3418356	78	-	0.641026
XCV3005		transcriptional regulator, TetR family	chromosome	CDS	3418561	621	+	0.63285
XCV3006	zur	Zinc uptake regulator, Fur family	chromosome	CDS	3419495	507	-	0.666667
XCV3007	gluS	glutamyl-tRNA synthetase	chromosome	CDS	3420015	1404	-	0.651709
XCV3008		conserved hypothetical protein	chromosome	CDS	3421486	1092	-	0.662088
XCV3009		carbon-nitrogen hydrolase family protein	chromosome	CDS	3422599	885	-	0.680226
XCV3013		putative cysteine protease precursor	chromosome	CDS	3426424	813	+	0.639606
XCV3015	creB	two-component system regulatory protein	chromosome	CDS	3428858	705	-	0.699291
XCV3016		conserved hypothetical protein	chromosome	CDS	3429740	909	+	0.691969
XCV3017		N-acetyltransferase family protein	chromosome	CDS	3431019	543	+	0.657459
XCV3018	mfd	transcription-repair coupling factor	chromosome	CDS	3431975	3465	+	0.662049
XCV3021		methyl-accepting chemotaxis protein	chromosome	CDS	3438333	2154	+	0.656917
XCV3025	cheB2	chemotaxis response regulator	chromosome	CDS	3443148	1110	+	0.669369
XCV3027		metallopeptidase precursor	chromosome	CDS	3446349	2103	-	0.634332
XCV3029	gpmA	phosphoglycerate mutase	chromosome	CDS	3449195	750	-	0.650667
XCV3030	nfi	Deoxyribonuclease V	chromosome	CDS	3450047	714	+	0.686275
XCV3032		pirin-related protein	chromosome	CDS	3451860	984	+	0.685976
XCV3033			chromosome	sig_peptide	3453091	63	+	0.634921
XCV3034		putative OsmC-like protein	chromosome	CDS	3453958	435	-	0.691954
XCV3035		pirin-related protein	chromosome	CDS	3454424	858	-	0.652681
XCV3036	cstA	carbon starvation protein A	chromosome	CDS	3455512	2073	+	0.647853
XCV3037		Haloacid dehalogenase-like hydrolase family protein	chromosome	CDS	3458419	705	-	0.652482
XCV3038		putative phospholipase accessory protein	chromosome	CDS	3459393	765	+	0.645752
XCV3039		putative phospholipase A1	chromosome	CDS	3460194	1185	+	0.64557
XCV3045		putative xanthine dehydrogenase FAD binding subunit	chromosome	CDS	3468228	951	-	0.665615
XCV3046			chromosome	sig_peptide	3469739	87	-	0.597701
XCV3047		putative alcohol dehydrogenase	chromosome	CDS	3470255	1008	-	0.656746
XCV3049		single-stranded DNA binding protein	chromosome	CDS	3473320	534	-	0.662921
XCV3050	ispB	Octaprenyl-diphosphate synthase	chromosome	CDS	3474129	999	+	0.682683
XCV3053	murD	UDP-N-acetylmuramoylalanine--D-glutamate ligase	chromosome	CDS	3476455	1407	-	0.681592
XCV3054		conserved hypothetical protein	chromosome	CDS	3477842	1356	-	0.65118
XCV3056	lysA	bifunctional diaminopimelatedecarboxylase/aspartate kinase	chromosome	CDS	3479636	2610	-	0.662835
XCV3057		Phenazine biosynthesis PhzF family protein	chromosome	CDS	3482429	879	+	0.701934
XCV3058		Phenazine biosynthesis PhzF family protein	chromosome	CDS	3483339	882	+	0.689342
XCV3059		putative secreted protein	chromosome	CDS	3484484	690	-	0.642029
XCV3060		OsmC-like protein	chromosome	CDS	3485236	435	-	0.634483
XCV3061	pyrB	aspartate carbamoyltransferase	chromosome	CDS	3485984	948	-	0.68038
XCV3062	ruvX	putative Hollyday junction resolvase	chromosome	CDS	3486945	468	-	0.705128
XCV3063		conserved hypothetical protein	chromosome	CDS	3487405	567	-	0.657848
XCV3067	pilU	Tfp pilus assembly protein ATPase	chromosome	CDS	3491106	1131	-	0.616269
XCV3068		Tfp pilus assembly protein, putative ATPase	chromosome	CDS	3492349	1038	-	0.618497
XCV3069		conserved hypothetical protein	chromosome	CDS	3493805	693	+	0.663781
XCV3070	proC	Pyrroline-5-carboxylate reductase	chromosome	CDS	3494541	855	+	0.687719
XCV3071		Bacterial DNA-binding protein	chromosome	CDS	3495610	771	+	0.609598
XCV3074		putative secreted protein	chromosome	CDS	3497584	543	+	0.6593
XCV3075		putative secreted protein	chromosome	CDS	3498182	597	+	0.638191
XCV3077		conserved hypothetical protein containing SET domain	chromosome	CDS	3499535	468	-	0.600427
XCV3078		putative transcriptional regulator, Rrf2 family	chromosome	CDS	3500175	459	+	0.662309
XCV3079	sufB	ABC transporter-associated protein involved in Fe-S cluster assembly	chromosome	CDS	3500649	1458	+	0.613855
XCV3080	sufC	ABC transporter ATPase involved in Fe-S cluster assembly	chromosome	CDS	3502262	765	+	0.631373
XCV3081	sufD	ABC transporter-associated protein involved in Fe-S cluster assembly	chromosome	CDS	3503026	1263	+	0.675376
XCV3082		cysteine desulfurase	chromosome	CDS	3504285	1245	+	0.653815
XCV3083		acetyltransferase (GNAT) family protein	chromosome	CDS	3505699	540	+	0.642593
XCV3085		TonB-dependent outer membrane receptor	chromosome	CDS	3506905	2319	+	0.642087
XCV3086		conserved hypothetical protein	chromosome	CDS	3509272	687	+	0.656477
XCV3088		putative membrane protein	chromosome	CDS	3510717	642	+	0.641745
XCV3089		putative secreted protein	chromosome	CDS	3511380	516	+	0.656977
XCV3090			chromosome	sig_peptide	3512077	60	+	0.583333
XCV3094		conserved hypothetical protein	chromosome	CDS	3516706	846	-	0.624114
XCV3099		putative phosphotransferase family protein	chromosome	CDS	3520405	1020	+	0.634314
XCV3100		putative nucleotidyltransferase	chromosome	CDS	3521421	714	+	0.64986
XCV3101		replication related protein	chromosome	CDS	3522226	708	-	0.690678
XCV3102		putative permease (PerM) family protein	chromosome	CDS	3522930	1167	-	0.641817
XCV3103		putative secreted protein	chromosome	CDS	3524093	1113	-	0.684636
XCV3104	purM	phosphoribosylformylglycinamide cyclo-ligase	chromosome	CDS	3525337	1026	+	0.665692
XCV3107		putative secreted protein	chromosome	CDS	3527538	894	+	0.661074
XCV3108			chromosome	sig_peptide	3528435	75	+	0.693333
XCV3109		putative membrane protein	chromosome	CDS	3529682	324	-	0.626543
XCV3110	murA	UDP-N-acetylglucosamine 1-carboxyvinyltransferase	chromosome	CDS	3530002	1275	-	0.670588
XCV3112		BolA superfamily transcriptional regulator	chromosome	CDS	3531517	258	-	0.639535
XCV3113		sugar phosphate isomerase	chromosome	CDS	3531798	1002	+	0.706587
XCV3114		putative phosphatase	chromosome	CDS	3532848	549	+	0.679417
XCV3115			chromosome	sig_peptide	3533393	102	+	0.696078
XCV3116			chromosome	sig_peptide	3533946	66	+	0.606061
XCV3117		ABC transporter ATP-binding protein	chromosome	CDS	3534506	720	+	0.654167
XCV3118	rpoN2	RNA polymerase sigma-54 factor	chromosome	CDS	3535308	1398	+	0.689557
XCV3121	ptsK	HPr kinase/phosphatase	chromosome	CDS	3537587	951	+	0.652997
XCV3122		putative P-loop ATPase family protein	chromosome	CDS	3538534	873	+	0.655212
XCV3123		putative enzyme II of the phosphotransferase system	chromosome	CDS	3539930	393	+	0.653944
XCV3124	ptsH	phosphotransferase system HPr enzyme	chromosome	CDS	3540315	270	+	0.640741
XCV3125	ptsI	Enzyme I of the phosphotransferase system	chromosome	CDS	3540643	1731	+	0.667822
XCV3126	mgtE	Magnesium transporter	chromosome	CDS	3542781	1362	+	0.656388
XCV3127		putative phospholipase/carboxylesterase family protein	chromosome	CDS	3544284	798	+	0.64787
XCV3128		Quinol oxidase, subunit II	chromosome	CDS	3545142	1017	-	0.637168
XCV3143			chromosome	sig_peptide	3561500	93	+	0.688172
XCV3144		tryptophan halogenase	chromosome	CDS	3562819	1536	-	0.648438
XCV3147		TonB-dependent outer membrane receptor	chromosome	CDS	3566519	3159	-	0.625514
XCV3152		putative glutathionylspermidine synthase	chromosome	CDS	3575417	1167	-	0.641817
XCV3153		putative secreted protein	chromosome	CDS	3576585	573	-	0.657941
XCV3155		conserved hypothetical protein	chromosome	CDS	3577612	732	-	0.629781
XCV3157		putative PspA/IM30 family protein	chromosome	CDS	3579394	774	-	0.666667
XCV3158		conserved hypothetical protein	chromosome	CDS	3580180	552	-	0.621377
XCV3159	pdxH	Pyridoxamine-phosphate oxidase	chromosome	CDS	3580776	600	-	0.681667
XCV3160	aroK	Shikimate kinase	chromosome	CDS	3581543	543	+	0.674033
XCV3161	aroB	3-dehydroquinate synthase	chromosome	CDS	3582082	1113	+	0.697215
XCV3162		conserved hypothetical protein	chromosome	CDS	3583485	255	+	0.65098
XCV3163	hemE	uroporphyrinogen decarboxylase	chromosome	CDS	3583754	1065	+	0.676056
XCV3165		two-component system sensor histidine kinase-response regulator hybrid protein	chromosome	CDS	3586637	3585	-	0.654114
XCV3167		two-component system sensor histidine kinase-response regulator hybrid protein	chromosome	CDS	3594348	3534	-	0.66412
XCV3169			chromosome	sig_peptide	3601849	66	+	0.636364
XCV3171		putative secreted protein	chromosome	CDS	3603081	570	+	0.650877
XCV3173	tdcG	L-serine deaminase	chromosome	CDS	3604124	1383	+	0.653651
XCV3174		putative hydrolase of the alpha/beta fold superfamily	chromosome	CDS	3605702	1149	+	0.619669
XCV3176	metB	cystathionine gamma-synthase	chromosome	CDS	3608088	1218	-	0.646141
XCV3179	prfC	peptide chain release factor 3	chromosome	CDS	3611695	1605	+	0.624922
XCV3181	asmA	AsmA family membrane protein	chromosome	CDS	3614087	1947	+	0.653826
XCV3182		conserved hypothetical protein	chromosome	CDS	3616046	429	-	0.629371
XCV3183	gtrB	putative bactoprenol glucosyltransferase	chromosome	CDS	3616434	1047	-	0.639924
XCV3184	mtgA	Monofunctional biosynthetic peptidoglycan transglycosylase	chromosome	CDS	3617477	747	-	0.651941
XCV3185		HSP33 family chaperone	chromosome	CDS	3618298	891	+	0.679012
XCV3186			chromosome	sig_peptide	3619309	69	+	0.666667
XCV3187			chromosome	sig_peptide	3620419	84	+	0.630952
XCV3188		transcriptional regulator, TetR family	chromosome	CDS	3623434	651	-	0.642089
XCV3190	fadE	putative acyl-CoA dehydrogenase	chromosome	CDS	3625099	2475	+	0.645657
XCV3193	ampC3	beta-lactamase precursor	chromosome	CDS	3630104	1380	+	0.669565
XCV3194		hypothetical protein	chromosome	CDS	3632106	534	-	0.561798
XCV3196	gcvT	glycine cleavage T protein	chromosome	CDS	3634194	1110	-	0.653153
XCV3199		MazG family protein	chromosome	CDS	3636689	1005	-	0.660697
XCV3200	cysQ	sulfite synthesis pathway protein	chromosome	CDS	3637884	801	-	0.679151
XCV3201	nudE	ADP compounds hydrolase	chromosome	CDS	3638681	558	-	0.641577
XCV3202		adenosylmethionine--8-amino-7-oxononanoate aminotransferase	chromosome	CDS	3639271	1419	+	0.668781
XCV3203		conserved hypothetical protein	chromosome	CDS	3640680	735	+	0.691156
XCV3206			chromosome	sig_peptide	3643435	72	+	0.597222
XCV3207	fucA1	alpha-L-fucosidase	chromosome	CDS	3646314	1689	+	0.647128
XCV3209	nahA	beta-hexosaminidase	chromosome	CDS	3649207	2574	+	0.670163
XCV3210	manB		chromosome	sig_peptide	3651802	84	+	0.678571
XCV3211			chromosome	sig_peptide	3654692	87	+	0.655172
XCV3212			chromosome	sig_peptide	3657745	177	+	0.683616
XCV3213		putative sugar hydrolase	chromosome	CDS	3659363	2388	+	0.664992
XCV3214	bga1	beta-galactosidase	chromosome	CDS	3661943	1953	+	0.65745
XCV3215		putative membrane protein	chromosome	CDS	3663942	2883	-	0.665973
XCV3219		putative neuraminidase	chromosome	CDS	3668087	1161	+	0.659776
XCV3220		conserved hypothetical protein	chromosome	CDS	3669333	1983	+	0.637418
XCV3221	cutC	Copper homeostasis protein	chromosome	CDS	3671417	732	-	0.668033
XCV3222		asparaginase precursor	chromosome	CDS	3672145	1065	-	0.649765
XCV3224	rpoE6	RNA polymerase ECF-type sigma factor	chromosome	CDS	3675598	531	+	0.638418
XCV3225		hypothetical protein	chromosome	CDS	3676125	1812	+	0.673289
XCV3227		chemotaxis-related protein	chromosome	CDS	3678758	477	-	0.677149
XCV3228		conserved hypothetical protein	chromosome	CDS	3679268	1209	-	0.70885
XCV3229	pilL	two-component system sensor histidine kinase-response regulator hybrid protein PilL	chromosome	CDS	3680463	7218	-	0.674009
XCV3230	pilJ	methyl-accepting chemotaxis protein	chromosome	CDS	3687794	2037	-	0.656357
XCV3231	pilI	chemotaxis signal transduction protein	chromosome	CDS	3689870	531	-	0.659134
XCV3232	pilH	type IV pilus response regulator PilH	chromosome	CDS	3690400	363	-	0.595041
XCV3233	pilG	type IV pilus response regulator PilG	chromosome	CDS	3690780	402	-	0.562189
XCV3234	gshB	glutathione synthetase	chromosome	CDS	3691418	951	+	0.68244
XCV3235	tonB5	TonB-like protein	chromosome	CDS	3692365	876	+	0.706621
XCV3238		glycoprotease family protein	chromosome	CDS	3694763	720	-	0.698611
XCV3239	yoaA	ATP-dependent helicase	chromosome	CDS	3695648	1989	-	0.688286
XCV3240		putative secreted protein	chromosome	CDS	3697907	525	-	0.699048
XCV3241	mcrB	Penicillin-binding protein 1B	chromosome	CDS	3698445	2448	-	0.681373
XCV3242		glycosyltransferase	chromosome	CDS	3701130	2085	+	0.66235
XCV3244	relA	Guanosine 3',5'-bis-pyrophosphate synthetase	chromosome	CDS	3705275	2172	-	0.678637
XCV3245	pqqB	coenzyme PQQ synthesis protein B	chromosome	CDS	3707914	900	+	0.652222
XCV3246	pqqC	coenzyme PQQ synthesis protein C	chromosome	CDS	3708810	753	+	0.648074
XCV3249		putative secreted protein	chromosome	CDS	3711006	522	+	0.630268
XCV3250		putative secreted protein	chromosome	CDS	3711956	1515	+	0.658086
XCV3253	hrpA	ATP-dependent RNA helicase	chromosome	CDS	3717752	4122	-	0.669578
XCV3254	dpsA	DNA-binding related protein	chromosome	CDS	3721976	549	+	0.628415
XCV3255	recQ	DNA helicase	chromosome	CDS	3722906	1797	+	0.658876
XCV3256			chromosome	sig_peptide	3724841	72	+	0.611111
XCV3257		putative two-component system response regulator	chromosome	CDS	3725390	432	+	0.62037
XCV3260		conserved hypothetical protein	chromosome	CDS	3728589	207	+	0.594203
XCV3266	exsF	two-component system regulatory protein	chromosome	CDS	3733738	360	-	0.586111
XCV3267	exsG	two-component system sensor protein	chromosome	CDS	3734094	1236	-	0.616505
XCV3268		putative transcriptional regulator, ExsB family	chromosome	CDS	3735378	675	+	0.674074
XCV3269		putative radical activating enzyme	chromosome	CDS	3736424	684	-	0.644737
XCV3270			chromosome	sig_peptide	3737902	66	-	0.69697
XCV3271	pal	PAL family outer membrane lipoprotein	chromosome	CDS	3737974	519	-	0.630058
XCV3272	tolB	biopolymer transport TolB protein	chromosome	CDS	3738550	1320	-	0.657576
XCV3273	tolA	biopolymer transport TolA protein	chromosome	CDS	3740058	1041	-	0.683958
XCV3274	tolR	biopolymer transport TolR protein	chromosome	CDS	3741088	450	-	0.626667
XCV3275	tolQ	biopolymer transport TolQ protein	chromosome	CDS	3741695	780	-	0.653846
XCV3276		putative thioesterase	chromosome	CDS	3742486	459	-	0.62963
XCV3277	ruvB	Holliday junction DNA helicase RuvB	chromosome	CDS	3742997	1041	-	0.661864
XCV3279	kup	potassium uptake protein	chromosome	CDS	3745198	1905	-	0.654068
XCV3280	ruvA	Holliday junction DNA helicase RuvA	chromosome	CDS	3747299	585	-	0.675214
XCV3281	ruvC	holliday junction resolvase	chromosome	CDS	3748041	525	-	0.670476
XCV3282		conserved hypothetical protein	chromosome	CDS	3748696	729	-	0.659808
XCV3284		acetyltransferase (GNAT) family protein	chromosome	CDS	3750287	528	-	0.640152
XCV3286	aspS	aspartyl-tRNA synthetase	chromosome	CDS	3751279	1767	-	0.660441
XCV3288		conserved hypothetical protein	chromosome	CDS	3754456	294	-	0.663265
XCV3291	phlN2		chromosome	sig_peptide	3759396	84	+	0.72619
XCV3293	penP	beta-lactamase precursor	chromosome	CDS	3762820	894	-	0.676734
XCV3296		ABC transporter ATP-binding protein (duplicated ATPase domains)	chromosome	CDS	3765398	1965	-	0.65598
XCV3297		TonB-dependent outer membrane receptor	chromosome	CDS	3767494	2385	+	0.665409
XCV3299		TonB-dependent outer membrane receptor	chromosome	CDS	3770968	2421	+	0.626188
XCV3301		TonB-dependent outer membrane receptor	chromosome	CDS	3773731	2400	+	0.64375
XCV3302		cytochrome P-450	chromosome	CDS	3776330	1194	-	0.659129
XCV3306		TonB-dependent outer membrane receptor	chromosome	CDS	3780761	2142	+	0.640056
XCV3307		putative siderophore biosynthesis protein	chromosome	CDS	3783139	1227	+	0.656887
XCV3308		putative siderophore biosynthesis protein	chromosome	CDS	3784332	1833	+	0.67976
XCV3309		putative major facilitator superfamily protein	chromosome	CDS	3786161	1197	+	0.675856
XCV3310		putative siderophore biosynthesis protein	chromosome	CDS	3787335	1770	+	0.673446
XCV3311		putative diaminopimelate decarboxylase	chromosome	CDS	3789101	1290	+	0.654264
XCV3315	cobT	nicotinate-nucleotide-dimethylbenzimidazolephosphoribosyltransferase	chromosome	CDS	3792756	1047	-	0.690544
XCV3320	cobA	cob(I)alamin adenosyltransferase	chromosome	CDS	3797840	612	-	0.650327
XCV3323			chromosome	sig_peptide	3801729	81	-	0.679012
XCV3324	clpB2	ATP-dependent Clp protease subunit	chromosome	CDS	3802293	2586	-	0.645398
XCV3328		putative secreted protein	chromosome	CDS	3807155	819	-	0.665446
XCV3330		putative permease	chromosome	CDS	3809431	1647	-	0.67881
XCV3332		putative secreted protein	chromosome	CDS	3812201	474	-	0.681435
XCV3333		TonB-dependent outer membrane receptor	chromosome	CDS	3812900	2436	+	0.660098
XCV3334	ostB	Trehalose-phosphatase	chromosome	CDS	3815449	759	+	0.689065
XCV3335		putative glycosyl hydrolase	chromosome	CDS	3816256	1779	+	0.640247
XCV3336	ostA2	Trehalose-6-phosphate synthase	chromosome	CDS	3818031	1368	+	0.628655
XCV3337	gcd2	glucose dehydrogenase	chromosome	CDS	3819989	2478	+	0.671509
XCV3338		methyl-accepting chemotaxis protein	chromosome	CDS	3823140	1911	+	0.663527
XCV3339		conserved hypothetical protein	chromosome	CDS	3825254	447	-	0.659955
XCV3341		conserved hypothetical protein	chromosome	CDS	3826202	813	-	0.703567
XCV3342	rluD	ribosomal large subunit pseudouridine synthase D	chromosome	CDS	3827016	996	-	0.703815
XCV3343		putative competence lipoprotein	chromosome	CDS	3828133	882	+	0.643991
XCV3345	nadE	NAD(+) synthase (glutamine-hydrolyzing)	chromosome	CDS	3830291	1644	-	0.661801
XCV3348	sucD	succinyl-CoA synthetase alpha subunit	chromosome	CDS	3832767	876	-	0.650685
XCV3349	sucC	succinyl-CoA synthetase beta subunit	chromosome	CDS	3833667	1170	-	0.621368
XCV3351	pilR	two-component system response regulator PilR	chromosome	CDS	3836948	1455	+	0.654296
XCV3352	pilB	Tfp pilus assembly pathway ATPase PilB	chromosome	CDS	3838617	1734	-	0.618224
XCV3353	pilA		chromosome	sig_peptide	3840820	93	-	0.526882
XCV3354	pilC	Fimbrial assembly protein	chromosome	CDS	3841254	1263	+	0.504355
XCV3356	coaE	Dephospho-CoA kinase	chromosome	CDS	3843400	612	+	0.637255
XCV3364	colS	two-component system sensor protein	chromosome	CDS	3852309	1335	-	0.641948
XCV3365	colR	two-component system regulatory protein	chromosome	CDS	3853636	678	-	0.634218
XCV3367	rimK	ribosomal protein S6 modification protein	chromosome	CDS	3854991	888	-	0.670045
XCV3368	glgX2	glycogen debranching enzyme	chromosome	CDS	3856380	2133	+	0.616503
XCV3370	hns2	histone-like nucleoid-structuring protein	chromosome	CDS	3859137	393	-	0.610687
XCV3376		hypothetical protein	chromosome	CDS	3862413	282	+	0.549645
XCV3377		conserved hypothetical protein	chromosome	CDS	3862759	312	+	0.612179
XCV3381		large Ala/Gln-rich protein	chromosome	CDS	3866628	3963	-	0.63563
XCV3382		conserved hypothetical protein	chromosome	CDS	3870623	660	-	0.574242
XCV3391			chromosome	sig_peptide	3877578	96	-	0.59375
XCV3406		putative secreted protein	chromosome	CDS	3893485	1293	+	0.532869
XCV3408	hns3	putative histone-like nucleoid-structuring protein	chromosome	CDS	3896877	396	-	0.530303
XCV3411		ISxac2 transposase	chromosome	CDS	3898793	267	+	0.629214
XCV3417	thiG	Thiazole biosynthesis protein	chromosome	CDS	3903690	795	+	0.654088
XCV3418	trmB	tRNA (guanine-N(7)-)-methyltransferase	chromosome	CDS	3904742	1026	+	0.655945
XCV3419		Divalent anion:Na+ symporter family protein	chromosome	CDS	3905775	1674	+	0.646356
XCV3420		putative Rieske 2Fe-2S family protein	chromosome	CDS	3907509	342	-	0.652047
XCV3423		fumarylacetoacetate hydrolase family protein	chromosome	CDS	3908849	714	+	0.658263
XCV3424	mscL	large-conductance mechanosensitive channel	chromosome	CDS	3909623	432	+	0.601852
XCV3425		peptidase M28 family protein precursor	chromosome	CDS	3910178	1419	+	0.668076
XCV3430		putative O-glycosyl hydrolase	chromosome	CDS	3916451	3468	-	0.648212
XCV3431			chromosome	sig_peptide	3920137	75	+	0.586667
XCV3433			chromosome	sig_peptide	3925383	63	-	0.571429
XCV3434		tRNA/rRNA methyltransferase	chromosome	CDS	3925445	1173	-	0.688832
XCV3437	pepN3	aminopeptidase N precursor	chromosome	CDS	3929116	2676	-	0.660314
XCV3439		conserved hypothetical protein	chromosome	CDS	3932987	660	+	0.604545
XCV3440		large Ala/Gln-rich protein	chromosome	CDS	3933679	3957	+	0.634824
XCV3441		putative membrane protein	chromosome	CDS	3937676	651	+	0.606759
XCV3443		RND superfamily protein	chromosome	CDS	3940030	3126	-	0.651631
XCV3444			chromosome	sig_peptide	3944127	96	-	0.729167
XCV3445	cysN	ATP sulfurylase	chromosome	CDS	3944624	1977	-	0.654527
XCV3446	cysD	ATP sulfurylase, small subunit	chromosome	CDS	3946600	909	-	0.663366
XCV3447	cysJ	NADPH-sulfite reductase flavoprotein subunit	chromosome	CDS	3947688	1848	+	0.689935
XCV3448	cysI	NADPH-sulfite reductase iron-sulfur protein	chromosome	CDS	3949637	1722	+	0.663763
XCV3450		putative membrane protein	chromosome	CDS	3952207	1602	-	0.675406
XCV3451		TonB-dependent outer membrane receptor (C-terminal fragment)	chromosome	CDS	3953808	2061	-	0.663755
XCV3453		putative two-component system sensor histidine kinase	chromosome	CDS	3956582	1362	+	0.662261
XCV3457	cysB	transcriptional regulator, LysR family	chromosome	CDS	3959075	984	-	0.684959
XCV3459	cysK	cysteine synthase	chromosome	CDS	3961441	960	+	0.678125
XCV3460		putative membrane protein	chromosome	CDS	3962697	507	+	0.668639
XCV3462	fbaB	fructose-bisphosphate aldolase	chromosome	CDS	3964155	1005	-	0.626866
XCV3463	pykA	pyruvate kinase type II	chromosome	CDS	3965722	1467	-	0.650988
XCV3465	pgk	phosphoglycerate kinase	chromosome	CDS	3968010	1176	-	0.666667
XCV3466		putative membrane protein	chromosome	CDS	3969502	1359	-	0.701987
XCV3468		putative secreted protein	chromosome	CDS	3973883	471	-	0.583864
XCV3469	gapA	glyceraldehyde-3-phosphate dehydrogenase	chromosome	CDS	3974563	1002	-	0.616766
XCV3471	ompW1		chromosome	sig_peptide	3976837	69	+	0.652174
XCV3472	ompW2	OmpW family outer membrane protein	chromosome	CDS	3977578	615	+	0.630894
XCV3473		endonuclease S1	chromosome	CDS	3978268	957	+	0.681296
XCV3474		putative metallo-beta-lactamase superfamily protein	chromosome	CDS	3979238	825	+	0.652121
XCV3475	modA	ABC transporter molybdate-binding protein	chromosome	CDS	3980138	777	+	0.656371
XCV3477	modC	molybdate ABC transporter ATP-binding protein	chromosome	CDS	3981617	615	+	0.661789
XCV3486			chromosome	sig_peptide	3991134	93	+	0.623656
XCV3487		putative metalloendopeptidase	chromosome	CDS	3992144	720	+	0.65
XCV3489			chromosome	sig_peptide	3995406	111	-	0.648649
XCV3490	tktA	Transketolase	chromosome	CDS	3996236	2001	-	0.647676
XCV3492		putative membrane protein	chromosome	CDS	4000548	1749	-	0.682676
XCV3493		putative membrane protein	chromosome	CDS	4002293	1818	-	0.669967
XCV3494		putative membrane protein	chromosome	CDS	4004098	1356	-	0.673304
XCV3495		conserved hypothetical protein	chromosome	CDS	4005575	963	-	0.694704
XCV3496		MoxR-like ATPase	chromosome	CDS	4006558	1020	-	0.664706
XCV3497	pilQ		chromosome	sig_peptide	4009857	108	-	0.694444
XCV3498	pilP		chromosome	sig_peptide	4010437	81	-	0.530864
XCV3499	pilO	Fimbrial assembly membrane protein	chromosome	CDS	4010514	666	-	0.603604
XCV3500	pilN	Tfp pilus assembly protein	chromosome	CDS	4011176	783	-	0.641124
XCV3501	pilM	Tfp pilus assembly protein	chromosome	CDS	4011958	1059	-	0.629839
XCV3502	mrcA	Penicillin-binding protein 1A	chromosome	CDS	4013229	2427	+	0.655542
XCV3503		conserved hypothetical protein	chromosome	CDS	4015964	651	+	0.669739
XCV3504	gltA	Citrate synthase	chromosome	CDS	4016862	1290	-	0.608527
XCV3506	rpmE	50S ribosomal protein L31	chromosome	CDS	4018381	243	-	0.539095
XCV3507	iunH	Inosine-uridine preferring nucleoside hydrolase	chromosome	CDS	4018695	939	-	0.676251
XCV3509	yjgF	Translation initiation inhibitor	chromosome	CDS	4021930	381	-	0.650919
XCV3510	spoT	guanosine-3',5'-bis(diphosphate) 3'-pyrophosphohydrolase	chromosome	CDS	4022390	2172	-	0.64825
XCV3511	rpoZ	RNA polymerase omega subunit	chromosome	CDS	4024689	300	-	0.63
XCV3512	gmk	Guanylate kinase	chromosome	CDS	4025249	612	-	0.668301
XCV3513		Uncharacterized stress-induced protein	chromosome	CDS	4026012	861	-	0.665505
XCV3514	rph	ribonuclease PH	chromosome	CDS	4026982	726	+	0.673554
XCV3516		HAM1 protein homolog	chromosome	CDS	4028093	600	+	0.66
XCV3518		conserved hypothetical protein	chromosome	CDS	4030158	2430	+	0.683539
XCV3519		conserved hypothetical protein	chromosome	CDS	4032584	348	+	0.678161
XCV3520	pepQ	proline dipeptidase	chromosome	CDS	4033139	1326	+	0.661388
XCV3521		conserved hypothetical protein	chromosome	CDS	4034578	399	+	0.674185
XCV3522	pepP	aminopeptidase P	chromosome	CDS	4035139	1329	-	0.656885
XCV3523		UPF0149 protein	chromosome	CDS	4036476	543	-	0.6814
XCV3525		conserved hypothetical protein	chromosome	CDS	4037471	300	+	0.62
XCV3526		putative 5-formyltetrahydrofolate cyclo-ligase	chromosome	CDS	4038347	621	+	0.694042
XCV3527		conserved hypothetical protein	chromosome	CDS	4038895	546	+	0.617216
XCV3528	rpiA	ribose-5-phosphate isomerase A	chromosome	CDS	4039538	648	+	0.657407
XCV3529		putative membrane protein	chromosome	CDS	4040207	591	+	0.642978
XCV3532	thiE	Thiamine-phosphate diphosphorylase	chromosome	CDS	4042171	723	+	0.670816
XCV3535	hemL	glutamate-1-semialdehyde 2,1-aminomutase	chromosome	CDS	4047217	1290	+	0.673643
XCV3537		putative electron transfer protein azurin I	chromosome	CDS	4052233	408	-	0.617647
XCV3539		putative endoribonuclease L-PSP	chromosome	CDS	4054126	504	-	0.619048
[truncated: 559 more rows]
