# Supplementary material for: Identification of new protein-coding genes with a potential role in the virulence of the plant pathogen Xanthomonas euvesicatoria
Source: BMC Genomics. 2017 Aug 16;18:625. doi: 10.1186/s12864-017-4041-7 (PMC5559785; doi:10.1186/s12864-017-4041-7)
Supplement: Supplementary file 3 — Additional information to Tables 1 and 2 and all conditions and strains used in this study. The tables show additional information, e.g. predicted function, homology and transcription start site, of the new and falsely incorrectly annotated protein-coding genes and all conditions and strains used in this study. (XLSX 29 kb) [file 12864_2017_4041_MOESM3_ESM.xlsx]

## Sheet: Tabelle 1 Supplement
Evidence for wrong annotated protein-coding genes
ID	gene	peptidsequence
STO_0056337	dcp2	ESSGQESTTVTEK
STO_0162384	XCV0352	IVVAAPAGVDR
STO_0002631	xopD	IFNFDYK
STO_0133900	XCV0557	VPLPAAAVAPAPQR
STO_0032290	XCV0855	GMDASSAHAYDQVSQYYDR
STO_0034580	raxB	AYPGAAARAHGLGRCACAGPGR
STO_0156885	XCV1265	VLLNTSAIELWPADLLR
STO_0007939	XCV1378	DDAASTAAAQPEPDPLK
STO_0036069	dapD	KQSATTPTAASK
STO_0099525	XCV1716	AGSSLIGYASSYYGAGQK
STO_0150414	XCV2312	VKPWQDGDNAPPELLENMQAR
STO_0094634	cydD	SDVSQPSVQASETPAQR
STO_0122245	dksA	AAPAAAKPAAKPVASK
STO_0020234	XCV3377	NILTIGVATIEEVK
STO_0114582	rmlD	GGAEVVAATR
STO_0086369	XCV3785/XopAA	TAGLGPNAHPHGPVSGDGSSPADR
STO_0085725	rpoD	ALMANERPAQQSDIK
STO_0078964	rho	VSKTAAATEEAGAQQANLPLPTSPAPEAPR/
		TAAATEEAGAQQANLPLPTSPAPEAPR
STO_0053728	guaA	LQSGASVVSGSLR
STO_0027982	XCV0114	AGPLQR
STO_0056329	XCV0252	LMSASLGACANAAGAATASR
STO_0057941	hsdS1	TGIDARSAAAAAQTCR
STO_0106644	XCV0529	WADEVASPVDTAVPVSAAIIPAPAAAAVPSPAAAVSAPR
STO_0030344	XCV0537	ACACMAAPARGPVMGAAR
STO_0003611	XCV0612	GAAQGGGSMSTAEQLR
STO_0105852	pheC	RGAVGMARMITLDIAR
STO_0061379	XCV1116	AMQDVTSADLK
STO_0156077	XCV1397	GSPMSMWRDQGPNK
STO_0036594	grpE	AGDPGVCRQRGAEPR
STO_0154666	hutU	SPATTRSPR
STO_0010368	XCV1807	GSGMGGRSLAAGTLAQR
STO_0098447	XCV1885	KHHGGGLRWPGR
STO_0125297	flgG	TRNTSPGLTR
STO_0125169	trxB1	FTGWGPPLYAATGAR
STO_0094553	argB	SGLLDR
		LLSSMASAK
STO_0149090	XCV2552	ILGFLR
STO_0093090	gumE	RGRLHCSR
STO_0091857	XCV2971	LVSACAGPAASQSGQR
STO_0073386	cheB2	QEGDAVRPPGQAPAR
STO_0019248	XCV3212	SALTMPLEGGRTSADVR
STO_0075628	XCV3419	RAARSLGTVCGICFMTGIR
STO_0114852	xpsK	ATGEFSVSRHGSANR
STO_0114862	xpsM	PACCRAMPAGMSTVSPSPPSLPAPMR
STO_0107340	hrpD6	GQWRFLGFRQQR
STO_0003072	trpC	GAGMLRDGAQPR
STO_0161114	XCV0564	PGAAAVRAGPRPGAGR
STO_0059889	XCV0861	RVGGLVVRDGGGSVVGGTSWPR
STO_0067505	XCV2100	CACDGAAGRADAQGPGR
STO_0040728	exbB2	NEVTPPGLGEEVR
STO_0122465	XCV2513	RSGGTAAGAAGASGASADACGR
STO_0053999	XCV4380	IGISLCADR
STO_0166278	XCVd0050	SSAMPLNPK
STO_0120648	infC	KNQEIRVPR

## Sheet: new protein-coding genes
ID	Neighboring genes	Chromosomal/plasmid position	Detected length	Plausible translation start site	Function	Conservation in other xanthomonads (pBlast)	Transcription start site	TblastN Xac, Xoo, Xoc, Xfa, Xp
New CDS found on Xe chromosome
0136836	XCV0062-XCV0063	75160..75885 c	242	256	Serine/threonine phosphatases, family 2C,	-		-
0055942	XCV0209-XCV0210	245835..246176	114	116	hypothetical protein	-	244587	-
0028571	XCV0214-XCV0215	253397..254119	241	306	hypothetical protein	(+)	252996	-
0056540	XCV0282-XCV0283	328488..328718	77	98	Short C-terminal domain	+	-	Xp
0065083	parE-pyrG	1971693..1971767	25	59	sX6, hypothetical protein	+	1971505	Xp, Xac
0094126	XCV2618-XCV2619	2952785..2953012 c	76	107	YecR-like protein	+	c2953172	-
0043902	XCV2723-XCV2724	3088433..3088558	42	70	hypothetical protein	+	3087900	Xoc
0089084	XCV3389-virB6	3875174..3875506 c	111	161	DUF4189	+		-
0020369	XCV3391-XCV3392	3878398..3878616	73	141	putative secreted protein	+		-
0143360	XCV3494	4005114..4005359 c	47	153	DUF4381, putative membrane protein	+		Xac, Xp
0087222	XCV3657-xpsD	4212935..4213111 c	59	99	exported hypothetical protein	+		-
0022971	XCV3783-XCV3784	4368004..4368486	150	191	hypothetical protein	+		Xac
0050568	rsmC-XCV3801	4386278..4386670	131	157	hypothetical protein	+	4385950	Xac
0112004	kefC-XCV4167	4771231..4771605 c	125	148	hypothetical protein	+		Xac
0111304	xylB2-XCV4282	4916188..4916382 c	65	‡	unknown function	-		Xp, Xac
0081693	XCV4416-XCV4417	5093010..5093345	112	141	hypothetical protein	+		Xp, Xac
New CDS found on Xe plasmids
0175626	after XCVa0002	1694..1852	53	60	hypothetical protein	+		-
0173148	before XCVc0001	632..733	34	109	hypothetical protein	+		-
0172926	tnpR-XCVc0009	6835..7056	74	76	hypothetical protein	+		-
0174118	XCVc0025-XCVc0026	20311..20679 c	123	138	hypothetical protein	+		-
0169438	XCVd0054-XCVd0055	64283..64597 c	92	132	hypothetical protein	+		-
0166803	XCVd0124-XCVd0125	135311..135631	107	129	hypothetical protein	+		-
New CDS found antisense to annotated ORFs
0152041	anti-XCV2096†	2392137..2392226 c	30	39	putative secreted protein	-		Xp, Xac
0122029	anti-XCV2593†	2922535..2923308 c	258	258	hypothetical protein	-		Xp, Xac, Xoo, Xoc
0049655	anti-xadA1†	4227815..4232425	1552	1597	hypothetical protein	-		Xp, Xac, Xoc
0080326	anti-XCV4209†	4832601..4833200	200	203	putative secreted protein	-		Xp, Xac
0166979	anti-XCVd0155†	165011..165133	41	60	putative secreted protein	-		-
0013218	anti-glk1*	2569051..2569479	143	162	hypothetical protein	-		Xp, Xac, Xoo, Xoc
0008300	anti-XCV1454*	1633849..1635372	508	‡	unknown function	-		Xp, Xac, Xoc
0007106	anti-gcvP*	1396822..1399281	820	837	putative metal-dependent RNase	-		Xp, Xac, Xoo, Xoc
	† = annotated CDS is not expressed
	* = annotated CDS is expressed
	red = partial overlap with annotated CDS
	dark red= complete overlap with annotated CDS
	‡ - no ATG, TTG or GTG ….
	TSS = transcription start site
	c = complementary strand

## Sheet: falsely annotated CDS
ID	Gene	Chromosomal/plasmid position	Detected length	Plausible translation start site	Annotated length	Function	Transcription start site	TblastN Xac, Xoo, Xoc, Xfa, Xp
erroneously annotated CDS on Xe chromosome
0056329	XCV0252	292545..293186	214	225	103	Peptide chain release factor class I/class II		Xac, Xoo, Xoc
0056337	dcp2	295098..297215	706	727	697	dipeptidyl carboxypeptidase II	295006	Xac, Xoo, Xoc
0162384	XCV0352	403872..404171 c	100	131	98	START_STARD7-like, eukaryotische Domäne		-
0107340	hrpD6	469724..470224 c	167	239	85	Peptidase family M13 domain		Xac, Xoo, Xoc
0002631	xopD	486784..488823	757	760	545	Ulp1 protease family	486511	-
0057941	hsdS1	576612..577958	449	457	419	Restriction endonuclease, type I, HsdS		-
0003072	trpC	584455..585336	294	376	265	Indole-3-glycerol phosphate synthase		Xac, Xoo, Xoc
0106644	XCV0529	595352..597223 c	624	658	532	Two-component signal transduction systems; Signal transduction response regulator; GGDEF domain		Xac, Xoo, Xoc
0030344	XCV0537	602135..603208	358	364	308	NUDIX hydrolase family protein		Xac, Xoo, Xoc
0133900	XCV0557	624664..625527 c	281	330	247	DUF3426		Xac, Xoo, Xoc
0161114	XCV0564	632247..633056 c	270	331	144	23S rRNA-intervening sequence protein		-
0003611	XCV0612	693670..694671	334	‡	326	ATPase	693668	-
0105852	pheC	736187..737158 c	324	‡	266	Solute-binding protein family 3/N-terminal domain of MltF		Xac
0032290	XCV0855	974414..975196	261	279	260	S-adenosylmethionine-dependent methyltransferases	973732	Xac, Xoo, Xoc
0059889	XCV0861	983577..986486	968	986	660	Alpha/Beta hydrolase fold		Xac
0061379	XCV1116	1247631..1248212	194	208	193	hypothetical protein		-
0034580	raxB	1401839..1404616	926	‡	718	ABC-type bacteriocin/lantibiotic exporters		Xac, Xoo, Xoc
0156885	XCV1265	1423680..1424456 c	259	265	208	D-alanyl-D-alanine carboxypeptidase	c1424474	Xac, Xoo, Xoc
0007939	XCV1378	1558348..1558917	190	206	162	cobaltochelatase subunit CobN		-
0156077	XCV1397	1577580..1578143 c	188	200	185	cell shape determination protein CcmA; DUF342		Xac, Xoo, Xoc
0036069	dapD	1672904..1674070	389	398	285	2,3,4,5-tetrahydropyridine-2,6-carboxylate N-succinyltransferase		-
0036594	grpE	1761374..1762582	403	‡	172	GrpE nucleotide exchange factor		Xac, Xoo, Xoc
0154666	hutU	1889784..1891697 c	638	662	555	Urocanase		Xac, Xoo, Xoc
0099525	XCV1716	1935113..1936231 c	373	394	272	Subtilases are a family of serine proteases		Xac, Xoo, Xoc
0010368	XCV1807	2036752..2038401	550	567	497	Carbohydrate kinase, FGGY		Xac, Xoo, Xoc
0098447	XCV1885	2132024..2133079 c	352	385	188	Acireductone dioxygenase ARD family		Xac, Xoo, Xoc
67505	XCV2100	2394132..2395619	469	543	306	Succinylglutamate desuccinylase/aspartoacylase		Xac, Xoc
0125297	flgG	2310361..2311182 c	274	284	261	Fagellar hook-basal body protein, FlgE/F/G		Xac, Xoo, Xoc
0040728	exbB2	2584091..2584648	186	209	183	MotA/TolQ/ExbB proton channel		Xac, Xoo, Xoc
0150414	XCV2312	2645805..2646305 c	167	172	150	Carboxymuconolactone decarboxylase-like		-
0122465	XCV2513	2837767..2838294 c	176	‡	89	BolA protein, cell division		Xac, Xoo, Xoc
0094634	cydD	2857544..2859259 c	572	578	570	ABC transporter, CydDC cysteine exporter (CydDC-E) family, permease/ATP-binding protein CydD		Xac, Xoo, Xoc
0094553	argB	2874455..2876008 c	518	609	426	Acetylglutamate kinase		Xac, Xoo, Xoc
0122245	dksA	2884537..2885304 c	256	271	147	RNA polymerase-binding transcription factor DksA	c2885613	Xac, Xoo, Xoc
0093090	gumE	3162956..3164299 c	448	487	433	xanthan biosynthesis exopolysaccharide polymerase GumE		Xac, Xoo, Xoc
0120648	infC	3173992..3174486 c	165	182	156	infC		Xac, Xoo, Xoc
0091857	XCV2971	3378614..3379942 c	443	461	375	GAF domain, GGDEF Domain, diguanylate cyclase with GAF sensor		Xac
0073386	cheB2	3442416..3444254	613	‡	369	Signal transduction response regulator, chemotaxis, CheB		Xac, Xoo, Xoc
0019248	XCV3212	3657508..3659298	597	‡	518	Uncharacterised conserved protein UCP028846, six hairpin glycosidase, DUF1237		Xac, Xoo, Xoc
0020234	XCV3377	3862711..3863067	119	122	103	Predicted transcriptional regulator		-
0075628	XCV3419	3905421..3907445	675	720	557	Citrate transporter like domain, Regulator of K+ conductance		Xac, Xoo, Xoc
0114862	xpsM	4216381..4217121 c	247	247	217	Type II secretion system, protein M, XpsM		Xac, Xoo, Xoc
0114852	xpsK	4218136..4219170 c	345	428	301	General secretion pathway protein K, PulK family protein		Xac, Xoo, Xoc
0114582	rmlD	4282300..4283133 c	278	300	273	dTDP-4-dehydrorhamnose reductase	c4283564	Xac, Xoo, Xoc
0086369	XCV3785	4369448..4371499 c	684	688	616	XopAA, TypeIII effector	c4371772	Xac, Xoo, Xoc
0085725	rpoD	4490900..4492780 c	627	630	625	RNA polymerase sigma factor RpoD	c4492811	Xac, Xoo, Xoc
0078964	rho	4539894..4541690	599	599	420	Transcription termination factor Rho		Xac, Xoo, Xoc
0053728	guaA	4966625..4967413	266	275	256	GMP synthase		Xac, Xoo, Xoc
0053999	XCV4380	5042765..5043472	236	253	222	DUF480		Xac, Xoo, Xoc
erroneously annotated CDS on Xe plasmid
0166278	XCVd0050	56630..57289	220	228	217	hypothetical protein		-
		red = partial overlap with annotated CDS
		dark red= complete overlap with annotated CDS
		‡ - no ATG, TTG or GTG ….
		c = complementary strand

## Sheet: conditions and strains
Strain	Medium	Growth phase
85-10	NYG	exponential
85-10	NYG	stationary(*)
85-10	XVM2	exponential
85-10	XVM2	stationary
85-10 p(hrpG*)	NYG	exponential
85-10 p(hrpG*)	NYG	stationary
85-10 p(hrpG*)	XVM2	exponential
85-10 p(hrpG*)	XVM2	stationary
85-10	MA pH7	stationary*
85-10ΔsX13	MA pH7	stationary*
85-10ΔsX13	NYG	stationary*
Composition of MS samples
strain	Medium	Growth phase
85-10	NYG & XVM2	exponential & stationary
85-10	NYG & XVM2	stationary & exponential
85-10 p(hrpG*)	NYG & XVM2	exponential & stationary
85-10 p(hrpG*)	NYG & XVM2	stationary & exponential
85-10	NYG	stationary*
85-10	MA pH7	stationary*
85-10ΔsX13	NYG	stationary*
85-10ΔsX13	MA pH7	stationary*
* = Sample used in Abendroth et al. unpublished
(*) = Sample used in Abendroth et al. unpublished and this study
