# Supplementary material for: Identification of new protein-coding genes with a potential role in the virulence of the plant pathogen Xanthomonas euvesicatoria
Source: BMC Genomics. 2017 Aug 16;18:625. doi: 10.1186/s12864-017-4041-7 (PMC5559785; doi:10.1186/s12864-017-4041-7)
Supplement: Supplementary file 6 — Detection of proteins which are components or substrates of (potential) secretion systems. +: specific peptide detected, −: no specific peptide detected in MS-data. (XLSX 15 kb) [file 12864_2017_4041_MOESM6_ESM.xlsx]

## Sheet: Tabelle1
Gene	Name	Synthesis
Tat and Sec-dependent secretion
XCV0206	secB	+
XCV0839	secA	+
XCV0985	secE	+
XCV1019	secY	+
XCV2692	secF	+
XCV2693	secD	+
XCV2694	yajC	+
XCV2854	secG	-
XCV1338	ffh	+
XCV4485	yidC	+
XCV2750	ftsY	+
XCV4319	tatC	-
XCV4320	tatB	+
XCV4321	tatA	-
XCV1373	lepA	+
XCV1374	lepB	+
XCV1291	lspA	-
XCV2058	lolA	+
XCV0978	lolB	+
T1SS
XCV1569	oprN5	+
XCV1570		+
XCV1571		+
XCV1573		+
T2SS Xps
XCV3658	xpsD	+
XCV3659	xpsN	+
XCV3660	xpsM	+
XCV3661	xpsL	+
XCV3662	xpsK	+
XCV3663	xpsJ	-
XCV3664	xpsI	+
XCV3665	xpsH	+
XCV3666	xpsG	+
XCV3667	xpsF	+
XCV3668	xpsE	+
T2SS Xcs
XCV0755	xcsC	-
XCV0756	xcsD	-
XCV0757	xcsE	-
XCV0758	xcsF	-
XCV0759	xcsG	-
XCV0760	xcsH	-
XCV0761	xcsI	-
XCV0762	xcsJ	-
XCV0763	xcsK	-
XCV0764	xcsL	-
XCV0765	xcsM	-
XCV0766	xcsN	-
T2 Subrates
XCV0536		+
XCV0965		+
XCV3671		-
XCV4358	xynB2	+
XCV4360	xynB3	-
T3SS
XCV0409	hpaF	+
XCV0411	hrpF	+
XCV0415	hpaE	-
XCV0416	hpaB	-
XCV0417	hrpE	+
XCV0418	hrpD6	+
XCV0419	hrcD	+
XCV0420	hpaA	+
XCV0421	hrcS	-
XCV0422	hrcR	+
XCV0423	hrcQ	+
XCV0424	hpaC	+
XCV0425	hrcV	+
XCV0426	hrcU	+
XCV0427	hrpB1	+
XCV0428	hrpB2	+
XCV0429	hrcJ	+
XCV0430	hrpB4	+
XCV0431	hrcL	+
XCV0432	hrcN	+
XCV0433	hrpB7	+
XCV0434	hrcT	-
XCV0435	hrcC	+
XCV1314	hrpG	+
XCV1315	hrpXv	+
T4ASS
virA	XCV2145	-
virG	XCV2147	+
virB9	XCV2807	+
virB8	XCV2808	+
virD4	XCV2810	+
virB6	XCV3390	-
virB6	XCV3558	-
virB6	XCV3561	-
virB6	XCV3564	-
virB1	XCVc0028	+
virB11	XCVc0029	+
virB10	XCVc0030	+
virB9	XCVc0031	+
virB8	XCVc0032	+
virB6	XCVc0033	-
virB5	XCVc0035	+
virB4	XCVc0041	-
virB2	XCVc0042	-
T4BSS
dotD	XCVd0005	-
dotC	XCVd0006	-
dotB	XCVd0007	-
icmT	XCVd0008	-
dotA	XCVd0027	-
icmW	XCVd0028	-
icmP	XCVd0041	-
icmO	XCVd0043	-
icmB	XCVd0162	-
icmJ	XCVd0164	-
icmC	XCVd0166	-
icmG	XCVd0167	-
icmE	XCVd0168	-
icmK	XCVd0169	-
icmL	XCVd0170	-
T5-autotransporter
XCv1402		+
XCV2103		+
XCV2109		+
XCV4444		-
T6SS 1
tssB	XCV2120	-
tssC	XCV2121	-
tssD/hcp	XCV2122	-
tagJ	XCV2123	-
tssE	XCV2124	-
tssF	XCV2125	-
tssG	XCV2126	-
tssH/clpV	XCV2127	-
tssI/vgrG	XCV2133	-
fha	XCV2135	-
tssK	XCV2136	-
tssL	XCV2137	-
tssM	XCV2138	-
tagF	XCV2139	-
tagF	XCV2140	-
tssA	XCV2143	-
T6SS 2
tssA	XCV4202	-
tagF	XCV4207	-
tagF	XCV4208	-
tssM	XCV4209	-
tssL	XCV4210	-
tssK	XCV4211	-
fha	XCV4214	-
tssI/vgrG	XCV4217	-
tssH/clpV	XCV4236	+
tssG	XCV4237	-
tssF	XCV4238	-
tssE	XCV4239	-
tagJ	XCV4240	-
tssD/hcp	XCV4241	-
tssC	XCV4242	-
tssB	XCV4243	-
T3E
AvrBs1	XCVd0104	+
AvrBs2	XCV0052	+
AvrRxo1	XCV4428	-
AvrRxv	XCV0471	+
XopB	XCV0581	+
XopC	XCV2435	+
XopD	XCV0437	+
XopE1	XCV0294	-
XopE2	XCV2280	+
XopF1	XCV0414	-
XopF2	XCV2942	+
XopG	XCV1298	-
XopH	XCVd105	+
XopI	XCV0806	+
XopJ	XCV2156	+
XopK	XCV3215	+
XopL	XCV3220	+
XopM	XCV0442	+
XopN	XCV2944	+
XopO	XCV1055	+
XopP	XCV1236	-
XopQ	XCV4438	+
XopR	XCV0285	+
XopS	XCV0324	+
XopV	XCV0657	+
XopX	XCV0572	+
XopZ	XCV2059	+
XopAA	XCV3785	+
XopAD	XCV4315	+
XopAK	XCV3786	-
XOpAP	XCV3138	-
XopAU	XCV1196	-
XopAV	XCV1197	-
XopAW	XCV3093	-
XopAX	XCVd0086	-
HpaA	XCV0420	+
