# Supplementary material for: Identification of new protein-coding genes with a potential role in the virulence of the plant pathogen Xanthomonas euvesicatoria
Source: BMC Genomics. 2017 Aug 16;18:625. doi: 10.1186/s12864-017-4041-7 (PMC5559785; doi:10.1186/s12864-017-4041-7)
Supplement: Supplementary file 8 — GFF annotation file. GFF annotation file for artemis genome browser. (TXT 147 kb) [file 12864_2017_4041_MOESM8_ESM.txt]

NC_007508.1	artemis	LTR	97	1326	.	+	.	STO_0000001
NC_007508.1	artemis	LTR	1627	2703	.	+	.	STO_0000006
NC_007508.1	artemis	LTR	11899	12450	.	+	.	STO_0000078
NC_007508.1	artemis	LTR	23443	23715	.	+	.	STO_0000146
NC_007508.1	artemis	LTR	28174	28560	.	+	.	STO_0000166
NC_007508.1	artemis	LTR	51298	52002	.	+	.	STO_0000303
NC_007508.1	artemis	LTR	119239	121263	.	+	.	STO_0000691
NC_007508.1	artemis	LTR	122836	124299	.	+	.	STO_0000699
NC_007508.1	artemis	LTR	132127	132741	.	+	.	STO_0000722
NC_007508.1	artemis	LTR	145129	148899	.	+	.	STO_0000799
NC_007508.1	artemis	LTR	164923	168168	.	+	.	STO_0000926
NC_007508.1	artemis	LTR	182239	183072	.	+	.	STO_0001001
NC_007508.1	artemis	LTR	203881	204162	.	+	.	STO_0001112
NC_007508.1	artemis	LTR	212959	214887	.	+	.	STO_0001169
NC_007508.1	artemis	LTR	221041	221943	.	+	.	STO_0001185
NC_007508.1	artemis	LTR	224101	225483	.	+	.	STO_0001203
NC_007508.1	artemis	LTR	225766	226095	.	+	.	STO_0001207
NC_007508.1	artemis	LTR	230776	231270	.	+	.	STO_0001225
NC_007508.1	artemis	LTR	231409	231966	.	+	.	STO_0001226
NC_007508.1	artemis	LTR	241504	241938	.	+	.	STO_0001277
NC_007508.1	artemis	LTR	242065	242979	.	+	.	STO_0001278
NC_007508.1	artemis	GFF	279070	279207	.	+	.	STO_0001596
NC_007508.1	artemis	LTR	283612	285120	.	+	.	STO_0001628
NC_007508.1	artemis	LTR	299851	300297	.	+	.	STO_0001704
NC_007508.1	artemis	LTR	320647	321249	.	+	.	STO_0001791
NC_007508.1	artemis	LTR	342172	342804	.	+	.	STO_0001904
NC_007508.1	artemis	LTR	347458	347715	.	+	.	STO_0001925
NC_007508.1	artemis	LTR	378982	379752	.	+	.	STO_0002066
NC_007508.1	artemis	LTR	380056	380358	.	+	.	STO_0002068
NC_007508.1	artemis	LTR	396766	397701	.	+	.	STO_0002178
NC_007508.1	artemis	LTR	433948	434946	.	+	.	STO_0002391
NC_007508.1	artemis	LTR	435028	435759	.	+	.	STO_0002392
NC_007508.1	artemis	LTR	449326	449724	.	+	.	STO_0002444
NC_007508.1	artemis	LTR	479230	479811	.	+	.	STO_0002610
NC_007508.1	artemis	LTR	480490	481815	.	+	.	STO_0002614
NC_007508.1	artemis	LTR	483361	485049	.	+	.	STO_0002619
NC_007508.1	artemis	LTR	486553	488823	.	+	.	STO_0002631
NC_007508.1	artemis	LTR	495646	497949	.	+	.	STO_0002664
NC_007508.1	artemis	LTR	514114	516072	.	+	.	STO_0002724
NC_007508.1	artemis	GFF	516565	518559	.	+	.	STO_0002726
NC_007508.1	artemis	LTR	522244	522585	.	+	.	STO_0002732
NC_007508.1	artemis	LTR	524320	524925	.	+	.	STO_0002747
NC_007508.1	artemis	GFF	545485	545853	.	+	.	STO_0002869
NC_007508.1	artemis	LTR	546979	547938	.	+	.	STO_0002879
NC_007508.1	artemis	GFF	548671	549882	.	+	.	STO_0002883
NC_007508.1	artemis	LTR	551074	551532	.	+	.	STO_0002890
NC_007508.1	artemis	LTR	567160	567270	.	+	.	STO_0002984
NC_007508.1	artemis	LTR	567478	568095	.	+	.	STO_0002985
NC_007508.1	artemis	GFF	568861	569748	.	+	.	STO_0002989
NC_007508.1	artemis	LTR	573727	576696	.	+	.	STO_0003012
NC_007508.1	artemis	LTR	582733	583245	.	+	.	STO_0003070
NC_007508.1	artemis	LTR	584455	585336	.	+	.	STO_0003072
NC_007508.1	artemis	LTR	590107	590430	.	+	.	STO_0003096
NC_007508.1	artemis	LTR	600850	602010	.	+	.	STO_0003177
NC_007508.1	artemis	LTR	640348	641964	.	+	.	STO_0003394
NC_007508.1	artemis	GFF	644716	647493	.	+	.	STO_0003410
NC_007508.1	artemis	LTR	660787	662481	.	+	.	STO_0003469
NC_007508.1	artemis	LTR	668254	668787	.	+	.	STO_0003502
NC_007508.1	artemis	GFF	669352	669762	.	+	.	STO_0003504
NC_007508.1	artemis	GFF	676180	677037	.	+	.	STO_0003544
NC_007508.1	artemis	LTR	687382	688632	.	+	.	STO_0003586
NC_007508.1	artemis	LTR	693670	694671	.	+	.	STO_0003611
NC_007508.1	artemis	LTR	698464	698847	.	+	.	STO_0003632
NC_007508.1	artemis	GFF	3898808	3899056	.	+	.	STO_0003660
NC_007508.1	artemis	GFF	701809	702057	.	+	.	STO_0003660*
NC_007508.1	artemis	LTR	741046	741852	.	+	.	STO_0003928
NC_007508.1	artemis	LTR	769618	770331	.	+	.	STO_0004076
NC_007508.1	artemis	LTR	770551	771276	.	+	.	STO_0004077
NC_007508.1	artemis	LTR	772975	773802	.	+	.	STO_0004091
NC_007508.1	artemis	LTR	776227	778104	.	+	.	STO_0004098
NC_007508.1	artemis	GFF	779773	781749	.	+	.	STO_0004103
NC_007508.1	artemis	LTR	783691	784338	.	+	.	STO_0004105
NC_007508.1	artemis	LTR	784603	785436	.	+	.	STO_0004107
NC_007508.1	artemis	LTR	786334	787662	.	+	.	STO_0004111
NC_007508.1	artemis	GFF	791833	792516	.	+	.	STO_0004135
NC_007508.1	artemis	LTR	820741	821526	.	+	.	STO_0004266
NC_007508.1	artemis	LTR	825187	826515	.	+	.	STO_0004289
NC_007508.1	artemis	GFF	827110	828162	.	+	.	STO_0004293
NC_007508.1	artemis	GFF	829714	829989	.	+	.	STO_0004304
NC_007508.1	artemis	GFF	832183	834282	.	+	.	STO_0004322
NC_007508.1	artemis	LTR	838579	839820	.	+	.	STO_0004335
NC_007508.1	artemis	GFF	849568	849990	.	+	.	STO_0004384
NC_007508.1	artemis	GFF	850033	851496	.	+	.	STO_0004385
NC_007508.1	artemis	LTR	853081	854262	.	+	.	STO_0004393
NC_007508.1	artemis	LTR	876067	877065	.	+	.	STO_0004503
NC_007508.1	artemis	GFF	877114	878100	.	+	.	STO_0004504
NC_007508.1	artemis	LTR	893419	894012	.	+	.	STO_0004598
NC_007508.1	artemis	LTR	898447	899412	.	+	.	STO_0004618
NC_007508.1	artemis	LTR	902236	902622	.	+	.	STO_0004629
NC_007508.1	artemis	GFF	906280	906579	.	+	.	STO_0004656
NC_007508.1	artemis	LTR	912235	912555	.	+	.	STO_0004692
NC_007508.1	artemis	GFF	914026	914445	.	+	.	STO_0004707
NC_007508.1	artemis	LTR	918484	919554	.	+	.	STO_0004724
NC_007508.1	artemis	LTR	922252	923964	.	+	.	STO_0004730
NC_007508.1	artemis	LTR	924823	927465	.	+	.	STO_0004733
NC_007508.1	artemis	LTR	937090	937980	.	+	.	STO_0004787
NC_007508.1	artemis	LTR	938632	940392	.	+	.	STO_0004790
NC_007508.1	artemis	LTR	945865	947127	.	+	.	STO_0004830
NC_007508.1	artemis	LTR	967423	968331	.	+	.	STO_0004940
NC_007508.1	artemis	GFF	970903	971343	.	+	.	STO_0004957
NC_007508.1	artemis	LTR	971668	972120	.	+	.	STO_0004959
NC_007508.1	artemis	LTR	972430	972957	.	+	.	STO_0004961
NC_007508.1	artemis	LTR	973492	974382	.	+	.	STO_0004967
NC_007508.1	artemis	LTR	977320	979680	.	+	.	STO_0004996
NC_007508.1	artemis	LTR	980050	982746	.	+	.	STO_0005001
NC_007508.1	artemis	LTR	1019056	1020123	.	+	.	STO_0005229
NC_007508.1	artemis	LTR	1022986	1023771	.	+	.	STO_0005242
NC_007508.1	artemis	LTR	1043623	1043850	.	+	.	STO_0005351
NC_007508.1	artemis	LTR	1043974	1044918	.	+	.	STO_0005352
NC_007508.1	artemis	LTR	1060111	1060665	.	+	.	STO_0005435
NC_007508.1	artemis	LTR	1064836	1065453	.	+	.	STO_0005461
NC_007508.1	artemis	GFF	1087288	1088211	.	+	.	STO_0005566
NC_007508.1	artemis	LTR	1095868	1096851	.	+	.	STO_0005592
NC_007508.1	artemis	LTR	1109203	1109775	.	+	.	STO_0005646
NC_007508.1	artemis	LTR	1113352	1114395	.	+	.	STO_0005662
NC_007508.1	artemis	GFF	1116346	1116723	.	+	.	STO_0005671
NC_007508.1	artemis	GFF	1119193	1119699	.	+	.	STO_0005685
NC_007508.1	artemis	GFF	1119802	1120119	.	+	.	STO_0005687
NC_007508.1	artemis	GFF	1120474	1124562	.	+	.	STO_0005690
NC_007508.1	artemis	LTR	1129135	1129470	.	+	.	STO_0005704
NC_007508.1	artemis	GFF	1129516	1129950	.	+	.	STO_0005705
NC_007508.1	artemis	GFF	1135432	1135749	.	+	.	STO_0005759
NC_007508.1	artemis	GFF	1139590	1139958	.	+	.	STO_0005796
NC_007508.1	artemis	GFF	1140532	1140807	.	+	.	STO_0005801
NC_007508.1	artemis	GFF	1140838	1141140	.	+	.	STO_0005802
NC_007508.1	artemis	GFF	1142266	1142622	.	+	.	STO_0005811
NC_007508.1	artemis	GFF	1142659	1143165	.	+	.	STO_0005812
NC_007508.1	artemis	GFF	1144522	1144950	.	+	.	STO_0005825
NC_007508.1	artemis	GFF	1146667	1147011	.	+	.	STO_0005832
NC_007508.1	artemis	GFF	1148182	1149108	.	+	.	STO_0005840
NC_007508.1	artemis	GFF	1149358	1149672	.	+	.	STO_0005842
NC_007508.1	artemis	LTR	1153654	1154904	.	+	.	STO_0005856
NC_007508.1	artemis	GFF	1168957	1169967	.	+	.	STO_0005942
NC_007508.1	artemis	GFF	1170313	1170675	.	+	.	STO_0005945
NC_007508.1	artemis	LTR	1187677	1188411	.	+	.	STO_0006071
NC_007508.1	artemis	GFF	1195048	1195401	.	+	.	STO_0006088
NC_007508.1	artemis	GFF	1207093	1207410	.	+	.	STO_0006171
NC_007508.1	artemis	GFF	1214569	1215783	.	+	.	STO_0006213
NC_007508.1	artemis	GFF	1215982	1218399	.	+	.	STO_0006215
NC_007508.1	artemis	LTR	1218616	1218885	.	+	.	STO_0006216
NC_007508.1	artemis	LTR	1219660	1221495	.	+	.	STO_0006222
NC_007508.1	artemis	GFF	1225267	1225992	.	+	.	STO_0006247
NC_007508.1	artemis	LTR	1227349	1228596	.	+	.	STO_0006253
NC_007508.1	artemis	LTR	1238176	1238904	.	+	.	STO_0006334
NC_007508.1	artemis	LTR	1240876	1241076	.	+	.	STO_0006351
NC_007508.1	artemis	LTR	1257601	1259610	.	+	.	STO_0006468
NC_007508.1	artemis	LTR	1259626	1259937	.	+	.	STO_0006469
NC_007508.1	artemis	LTR	1271602	1271745	.	+	.	STO_0006556
NC_007508.1	artemis	LTR	1271863	1272813	.	+	.	STO_0006558
NC_007508.1	artemis	GFF	1280071	1280994	.	+	.	STO_0006601
NC_007508.1	artemis	LTR	1282489	1282752	.	+	.	STO_0006615
NC_007508.1	artemis	LTR	1287028	1289601	.	+	.	STO_0006632
NC_007508.1	artemis	LTR	1309555	1310013	.	+	.	STO_0006700
NC_007508.1	artemis	LTR	1316188	1317420	.	+	.	STO_0006726
NC_007508.1	artemis	LTR	1317934	1320468	.	+	.	STO_0006730
NC_007508.1	artemis	LTR	1325188	1326741	.	+	.	STO_0006768
NC_007508.1	artemis	LTR	1327003	1327398	.	+	.	STO_0006770
NC_007508.1	artemis	LTR	1333027	1334328	.	+	.	STO_0006809
NC_007508.1	artemis	LTR	1337077	1337421	.	+	.	STO_0006810
NC_007508.1	artemis	LTR	1343836	1345185	.	+	.	STO_0006837
NC_007508.1	artemis	LTR	1353532	1355049	.	+	.	STO_0006863
NC_007508.1	artemis	LTR	1380901	1381503	.	+	.	STO_0007010
NC_007508.1	artemis	LTR	1396822	1399281	.	+	.	STO_0007106
NC_007508.1	artemis	LTR	1405213	1406148	.	+	.	STO_0007122
NC_007508.1	artemis	LTR	1413673	1414380	.	+	.	STO_0007161
NC_007508.1	artemis	LTR	1421284	1422453	.	+	.	STO_0007206
NC_007508.1	artemis	LTR	1431883	1432326	.	+	.	STO_0007294
NC_007508.1	artemis	LTR	1441342	1441620	.	+	.	STO_0007349
NC_007508.1	artemis	LTR	1441669	1441893	.	+	.	STO_0007350
NC_007508.1	artemis	LTR	1442614	1443207	.	+	.	STO_0007351
NC_007508.1	artemis	LTR	1444309	1445277	.	+	.	STO_0007358
NC_007508.1	artemis	LTR	1445485	1446516	.	+	.	STO_0007359
NC_007508.1	artemis	LTR	1446544	1449354	.	+	.	STO_0007360
NC_007508.1	artemis	LTR	1450012	1450968	.	+	.	STO_0007362
NC_007508.1	artemis	LTR	1464724	1465329	.	+	.	STO_0007487
NC_007508.1	artemis	GFF	1468573	1470342	.	+	.	STO_0007528
NC_007508.1	artemis	LTR	1470790	1471983	.	+	.	STO_0007529
NC_007508.1	artemis	GFF	1475002	1476354	.	+	.	STO_0007552
NC_007508.1	artemis	LTR	1484254	1484916	.	+	.	STO_0007592
NC_007508.1	artemis	LTR	1489390	1491276	.	+	.	STO_0007596
NC_007508.1	artemis	LTR	1514185	1514589	.	+	.	STO_0007698
NC_007508.1	artemis	LTR	1540858	1542117	.	+	.	STO_0007862
NC_007508.1	artemis	LTR	1543330	1544103	.	+	.	STO_0007865
NC_007508.1	artemis	LTR	1550113	1550670	.	+	.	STO_0007920
NC_007508.1	artemis	GFF	1551769	1553250	.	+	.	STO_0007922
NC_007508.1	artemis	LTR	1558348	1558917	.	+	.	STO_0007939
NC_007508.1	artemis	LTR	1562500	1562970	.	+	.	STO_0007961
NC_007508.1	artemis	LTR	1563166	1563879	.	+	.	STO_0007963
NC_007508.1	artemis	LTR	1582762	1585365	.	+	.	STO_0008052
NC_007508.1	artemis	GFF	1599193	1599627	.	+	.	STO_0008128
NC_007508.1	artemis	LTR	1601572	1602840	.	+	.	STO_0008137
NC_007508.1	artemis	LTR	1606711	1607025	.	+	.	STO_0008149
NC_007508.1	artemis	LTR	1624186	1624827	.	+	.	STO_0008254
NC_007508.1	artemis	GFF	1633849	1635372	.	+	.	STO_0008300
NC_007508.1	artemis	LTR	1674997	1675995	.	+	.	STO_0008569
NC_007508.1	artemis	LTR	1692448	1693281	.	+	.	STO_0008657
NC_007508.1	artemis	LTR	1695508	1695840	.	+	.	STO_0008662
NC_007508.1	artemis	GFF	1704724	1705341	.	+	.	STO_0008713
NC_007508.1	artemis	GFF	1712521	1714020	.	+	.	STO_0008771
NC_007508.1	artemis	LTR	1719724	1720509	.	+	.	STO_0008820
NC_007508.1	artemis	LTR	1730308	1731696	.	+	.	STO_0008878
NC_007508.1	artemis	LTR	1741813	1742526	.	+	.	STO_0008949
NC_007508.1	artemis	LTR	1756762	1757175	.	+	.	STO_0009040
NC_007508.1	artemis	LTR	1767451	1768488	.	+	.	STO_0009084
NC_007508.1	artemis	GFF	1791505	1792893	.	+	.	STO_0009238
NC_007508.1	artemis	LTR	1798555	1799421	.	+	.	STO_0009277
NC_007508.1	artemis	LTR	1804840	1805592	.	+	.	STO_0009314
NC_007508.1	artemis	LTR	1838932	1839543	.	+	.	STO_0009458
NC_007508.1	artemis	LTR	1840717	1841328	.	+	.	STO_0009462
NC_007508.1	artemis	LTR	1861489	1861710	.	+	.	STO_0009568
NC_007508.1	artemis	GFF	1862530	1863147	.	+	.	STO_0009572
NC_007508.1	artemis	GFF	1868776	1869066	.	+	.	STO_0009584
NC_007508.1	artemis	GFF	1869955	1870146	.	+	.	STO_0009591
NC_007508.1	artemis	LTR	1871107	1874496	.	+	.	STO_0009598
NC_007508.1	artemis	LTR	1879903	1880778	.	+	.	STO_0009618
NC_007508.1	artemis	LTR	1881775	1882836	.	+	.	STO_0009620
NC_007508.1	artemis	LTR	1911361	1912254	.	+	.	STO_0009782
NC_007508.1	artemis	LTR	1923292	1925190	.	+	.	STO_0009841
NC_007508.1	artemis	LTR	1927897	1929522	.	+	.	STO_0009863
NC_007508.1	artemis	LTR	1961239	1961916	.	+	.	STO_0010026
NC_007508.1	artemis	GFF	1962001	1962477	.	+	.	STO_0010027
NC_007508.1	artemis	LTR	1972135	1973745	.	+	.	STO_0010058
NC_007508.1	artemis	GFF	1977187	1977732	.	+	.	STO_0010072
NC_007508.1	artemis	LTR	1977757	1978236	.	+	.	STO_0010073
NC_007508.1	artemis	GFF	1982533	1983213	.	+	.	STO_0010092
NC_007508.1	artemis	LTR	1984396	1984797	.	+	.	STO_0010101
NC_007508.1	artemis	LTR	1984879	1986798	.	+	.	STO_0010103
NC_007508.1	artemis	GFF	1987174	1987827	.	+	.	STO_0010104
NC_007508.1	artemis	LTR	1989325	1990497	.	+	.	STO_0010112
NC_007508.1	artemis	LTR	1994482	1995495	.	+	.	STO_0010132
NC_007508.1	artemis	LTR	2031667	2034447	.	+	.	STO_0010358
NC_007508.1	artemis	LTR	2036752	2038401	.	+	.	STO_0010368
NC_007508.1	artemis	LTR	2048881	2049624	.	+	.	STO_0010436
NC_007508.1	artemis	LTR	2051068	2052531	.	+	.	STO_0010443
NC_007508.1	artemis	LTR	2056393	2058876	.	+	.	STO_0010475
NC_007508.1	artemis	GFF	2111605	2114037	.	+	.	STO_0010832
NC_007508.1	artemis	LTR	2115619	2116902	.	+	.	STO_0010848
NC_007508.1	artemis	LTR	2122951	2123994	.	+	.	STO_0010898
NC_007508.1	artemis	GFF	2125771	2126448	.	+	.	STO_0010909
NC_007508.1	artemis	GFF	2127268	2127828	.	+	.	STO_0010914
NC_007508.1	artemis	GFF	2138692	2140092	.	+	.	STO_0010971
NC_007508.1	artemis	LTR	2140693	2142282	.	+	.	STO_0010973
NC_007508.1	artemis	LTR	2146798	2147013	.	+	.	STO_0010994
NC_007508.1	artemis	LTR	2149459	2149686	.	+	.	STO_0011019
NC_007508.1	artemis	LTR	2149942	2151114	.	+	.	STO_0011021
NC_007508.1	artemis	LTR	2165407	2166849	.	+	.	STO_0011095
NC_007508.1	artemis	LTR	2332219	2332302	.	+	.	STO_0012102
NC_007508.1	artemis	GFF	2358223	2358936	.	+	.	STO_0012211
NC_007508.1	artemis	GFF	2360008	2360502	.	+	.	STO_0012217
NC_007508.1	artemis	GFF	2361778	2363127	.	+	.	STO_0012231
NC_007508.1	artemis	LTR	2373679	2374257	.	+	.	STO_0012299
NC_007508.1	artemis	LTR	2376652	2376978	.	+	.	STO_0012316
NC_007508.1	artemis	GFF	2394130	2394597	.	+	.	STO_0012392
NC_007508.1	artemis	LTR	2485933	2488503	.	+	.	STO_0012757
NC_007508.1	artemis	LTR	2490643	2491758	.	+	.	STO_0012776
NC_007508.1	artemis	LTR	2512444	2512860	.	+	.	STO_0012898
NC_007508.1	artemis	LTR	2569051	2569479	.	+	.	STO_0013218
NC_007508.1	artemis	GFF	2579260	2579976	.	+	.	STO_0013278
NC_007508.1	artemis	GFF	2585473	2586882	.	+	.	STO_0013293
NC_007508.1	artemis	GFF	2588224	2589000	.	+	.	STO_0013310
NC_007508.1	artemis	LTR	2590939	2592759	.	+	.	STO_0013320
NC_007508.1	artemis	LTR	2613721	2614506	.	+	.	STO_0013482
NC_007508.1	artemis	LTR	2643544	2644734	.	+	.	STO_0013681
NC_007508.1	artemis	LTR	2663293	2664141	.	+	.	STO_0013805
NC_007508.1	artemis	LTR	2676100	2676282	.	+	.	STO_0013842
NC_007508.1	artemis	GFF	2678680	2679018	.	+	.	STO_0013859
NC_007508.1	artemis	LTR	2684959	2685378	.	+	.	STO_0013916
NC_007508.1	artemis	LTR	2746039	2746671	.	+	.	STO_0014278
NC_007508.1	artemis	LTR	2751337	2752233	.	+	.	STO_0014301
NC_007508.1	artemis	LTR	2756332	2756928	.	+	.	STO_0014315
NC_007508.1	artemis	LTR	2774935	2776020	.	+	.	STO_0014418
NC_007508.1	artemis	LTR	2789146	2789808	.	+	.	STO_0014496
NC_007508.1	artemis	GFF	2820310	2821323	.	+	.	STO_0014726
NC_007508.1	artemis	LTR	2823028	2824089	.	+	.	STO_0014737
NC_007508.1	artemis	LTR	2839765	2840793	.	+	.	STO_0014840
NC_007508.1	artemis	LTR	2843575	2844141	.	+	.	STO_0014851
NC_007508.1	artemis	LTR	2851624	2852073	.	+	.	STO_0014885
NC_007508.1	artemis	LTR	2861653	2862216	.	+	.	STO_0014940
NC_007508.1	artemis	GFF	2882731	2883069	.	+	.	STO_0015041
NC_007508.1	artemis	GFF	2910358	2911146	.	+	.	STO_0015217
NC_007508.1	artemis	GFF	2912980	2913231	.	+	.	STO_0015231
NC_007508.1	artemis	LTR	2939230	2940207	.	+	.	STO_0015352
NC_007508.1	artemis	GFF	2944432	2945454	.	+	.	STO_0015370
NC_007508.1	artemis	LTR	2964844	2965074	.	+	.	STO_0015457
NC_007508.1	artemis	LTR	2972779	2973405	.	+	.	STO_0015511
NC_007508.1	artemis	GFF	2977552	2977956	.	+	.	STO_0015540
NC_007508.1	artemis	LTR	3012118	3015981	.	+	.	STO_0015679
NC_007508.1	artemis	LTR	3025222	3026403	.	+	.	STO_0015722
NC_007508.1	artemis	LTR	3026770	3029586	.	+	.	STO_0015723
NC_007508.1	artemis	GFF	3133492	3133677	.	+	.	STO_0016415
NC_007508.1	artemis	LTR	3183829	3185709	.	+	.	STO_0016708
NC_007508.1	artemis	GFF	3219601	3219795	.	+	.	STO_0017039
NC_007508.1	artemis	LTR	3248401	3249075	.	+	.	STO_0017265
NC_007508.1	artemis	GFF	3273328	3274104	.	+	.	STO_0017410
NC_007508.1	artemis	LTR	3281791	3282264	.	+	.	STO_0017456
NC_007508.1	artemis	LTR	3288061	3290889	.	+	.	STO_0017488
NC_007508.1	artemis	LTR	3299023	3301050	.	+	.	STO_0017551
NC_007508.1	artemis	GFF	3317794	3318039	.	+	.	STO_0017621
NC_007508.1	artemis	GFF	3343600	3344307	.	+	.	STO_0017747
NC_007508.1	artemis	LTR	3348577	3350769	.	+	.	STO_0017771
NC_007508.1	artemis	LTR	3354910	3355206	.	+	.	STO_0017790
NC_007508.1	artemis	GFF	3358843	3360570	.	+	.	STO_0017805
NC_007508.1	artemis	LTR	3370342	3370956	.	+	.	STO_0017837
NC_007508.1	artemis	LTR	3396946	3398820	.	+	.	STO_0017981
NC_007508.1	artemis	LTR	3402568	3404256	.	+	.	STO_0018007
NC_007508.1	artemis	LTR	3409504	3410013	.	+	.	STO_0018033
NC_007508.1	artemis	LTR	3418756	3419178	.	+	.	STO_0018088
NC_007508.1	artemis	LTR	3426856	3427233	.	+	.	STO_0018116
NC_007508.1	artemis	LTR	3453262	3453549	.	+	.	STO_0018252
NC_007508.1	artemis	LTR	3455686	3457581	.	+	.	STO_0018260
NC_007508.1	artemis	LTR	3496054	3496377	.	+	.	STO_0018465
NC_007508.1	artemis	GFF	3497644	3498123	.	+	.	STO_0018469
NC_007508.1	artemis	LTR	3503080	3504285	.	+	.	STO_0018509
NC_007508.1	artemis	LTR	3505720	3506235	.	+	.	STO_0018521
NC_007508.1	artemis	GFF	3507064	3509220	.	+	.	STO_0018524
NC_007508.1	artemis	GFF	3509272	3509955	.	+	.	STO_0018525
NC_007508.1	artemis	GFF	3512251	3512877	.	+	.	STO_0018542
NC_007508.1	artemis	LTR	3520558	3521421	.	+	.	STO_0018572
NC_007508.1	artemis	GFF	3525349	3526359	.	+	.	STO_0018595
NC_007508.1	artemis	LTR	3538741	3539403	.	+	.	STO_0018670
NC_007508.1	artemis	LTR	3540709	3542370	.	+	.	STO_0018678
NC_007508.1	artemis	LTR	3582106	3583191	.	+	.	STO_0018969
NC_007508.1	artemis	LTR	3601927	3602508	.	+	.	STO_0019061
NC_007508.1	artemis	GFF	3611731	3613296	.	+	.	STO_0019098
NC_007508.1	artemis	LTR	3618325	3619185	.	+	.	STO_0019115
NC_007508.1	artemis	GFF	3619732	3620172	.	+	.	STO_0019121
NC_007508.1	artemis	GFF	3620533	3623316	.	+	.	STO_0019122
NC_007508.1	artemis	LTR	3625303	3627570	.	+	.	STO_0019129
NC_007508.1	artemis	LTR	3639280	3640686	.	+	.	STO_0019206
NC_007508.1	artemis	LTR	3643588	3646104	.	+	.	STO_0019219
NC_007508.1	artemis	LTR	3649684	3651777	.	+	.	STO_0019239
NC_007508.1	artemis	LTR	3651970	3654480	.	+	.	STO_0019240
NC_007508.1	artemis	LTR	3657508	3659298	.	+	.	STO_0019248
NC_007508.1	artemis	LTR	3675919	3676125	.	+	.	STO_0019317
NC_007508.1	artemis	LTR	3692554	3693237	.	+	.	STO_0019420
NC_007508.1	artemis	GFF	3707992	3708810	.	+	.	STO_0019500
NC_007508.1	artemis	LTR	3767629	3769875	.	+	.	STO_0019780
NC_007508.1	artemis	LTR	3771100	3773385	.	+	.	STO_0019786
NC_007508.1	artemis	LTR	3773830	3776127	.	+	.	STO_0019788
NC_007508.1	artemis	LTR	3783226	3784362	.	+	.	STO_0019816
NC_007508.1	artemis	LTR	3815584	3816204	.	+	.	STO_0019937
NC_007508.1	artemis	LTR	3816397	3818031	.	+	.	STO_0019938
NC_007508.1	artemis	GFF	3828220	3829011	.	+	.	STO_0019990
NC_007508.1	artemis	GFF	3843448	3844008	.	+	.	STO_0020086
NC_007508.1	artemis	LTR	3862711	3863067	.	+	.	STO_0020234
NC_007508.1	artemis	LTR	3878398	3878616	.	+	.	STO_0020369
NC_007508.1	artemis	LTR	3893716	3894774	.	+	.	STO_0020492
NC_007508.1	artemis	GFF	3920305	3922098	.	+	.	STO_0020682
NC_007508.1	artemis	LTR	3933886	3937632	.	+	.	STO_0020741
NC_007508.1	artemis	LTR	3961504	3962397	.	+	.	STO_0020872
NC_007508.1	artemis	GFF	3976915	3977457	.	+	.	STO_0020934
NC_007508.1	artemis	GFF	3977698	3978189	.	+	.	STO_0020935
NC_007508.1	artemis	GFF	3978520	3979221	.	+	.	STO_0020936
NC_007508.1	artemis	LTR	4027099	4027704	.	+	.	STO_0021189
NC_007508.1	artemis	LTR	4034902	4034973	.	+	.	STO_0021225
NC_007508.1	artemis	GFF	4038982	4039437	.	+	.	STO_0021244
NC_007508.1	artemis	GFF	4042279	4042890	.	+	.	STO_0021253
NC_007508.1	artemis	LTR	4047232	4048503	.	+	.	STO_0021312
NC_007508.1	artemis	LTR	4123942	4125225	.	+	.	STO_0021783
NC_007508.1	artemis	LTR	4139050	4140126	.	+	.	STO_0021887
NC_007508.1	artemis	LTR	4153423	4154376	.	+	.	STO_0021946
NC_007508.1	artemis	GFF	4162390	4164270	.	+	.	STO_0021975
NC_007508.1	artemis	LTR	4169236	4169856	.	+	.	STO_0021998
NC_007508.1	artemis	GFF	4171987	4172886	.	+	.	STO_0022007
NC_007508.1	artemis	GFF	4181941	4182711	.	+	.	STO_0022052
NC_007508.1	artemis	GFF	4267765	4268160	.	+	.	STO_0022433
NC_007508.1	artemis	LTR	4272700	4273254	.	+	.	STO_0022464
NC_007508.1	artemis	GFF	4277740	4279047	.	+	.	STO_0022490
NC_007508.1	artemis	GFF	4286008	4286727	.	+	.	STO_0022548
NC_007508.1	artemis	LTR	4289524	4290255	.	+	.	STO_0022572
NC_007508.1	artemis	LTR	4311406	4312536	.	+	.	STO_0022729
NC_007508.1	artemis	GFF	4317124	4317399	.	+	.	STO_0022752
NC_007508.1	artemis	LTR	4318759	4318899	.	+	.	STO_0022761
NC_007508.1	artemis	GFF	4321837	4322322	.	+	.	STO_0022780
NC_007508.1	artemis	LTR	4332469	4333281	.	+	.	STO_0022816
NC_007508.1	artemis	LTR	4341868	4342968	.	+	.	STO_0022844
NC_007508.1	artemis	GFF	4359238	4359948	.	+	.	STO_0022932
NC_007508.1	artemis	LTR	4368004	4368486	.	+	.	STO_0022971
NC_007508.1	artemis	LTR	4379455	4380417	.	+	.	STO_0023043
NC_007508.1	artemis	LTR	4398634	4399272	.	+	.	STO_0023158
NC_007508.1	artemis	LTR	4400755	4401267	.	+	.	STO_0023159
NC_007508.1	artemis	GFF	4402756	4402977	.	+	.	STO_0023169
NC_007508.1	artemis	GFF	4407832	4408266	.	+	.	STO_0023221
NC_007508.1	artemis	LTR	4414369	4414827	.	+	.	STO_0023244
NC_007508.1	artemis	LTR	4421008	4421547	.	+	.	STO_0023270
NC_007508.1	artemis	LTR	4458379	4458861	.	+	.	STO_0023394
NC_007508.1	artemis	LTR	4500328	4500831	.	+	.	STO_0023698
NC_007508.1	artemis	GFF	4507606	4508634	.	+	.	STO_0023718
NC_007508.1	artemis	GFF	4510498	4511133	.	+	.	STO_0023729
NC_007508.1	artemis	LTR	4516246	4516701	.	+	.	STO_0023751
NC_007508.1	artemis	LTR	4527721	4528437	.	+	.	STO_0023795
NC_007508.1	artemis	LTR	4539373	4539600	.	+	.	STO_0023850
NC_007508.1	artemis	LTR	4552471	4553418	.	+	.	STO_0023944
NC_007508.1	artemis	LTR	4553812	4556760	.	+	.	STO_0023945
NC_007508.1	artemis	LTR	4573549	4574031	.	+	.	STO_0024026
NC_007508.1	artemis	LTR	4574257	4574538	.	+	.	STO_0024027
NC_007508.1	artemis	LTR	4586005	4586178	.	+	.	STO_0024092
NC_007508.1	artemis	GFF	4596961	4600158	.	+	.	STO_0024152
NC_007508.1	artemis	GFF	4619122	4619793	.	+	.	STO_0024275
NC_007508.1	artemis	GFF	4626172	4627839	.	+	.	STO_0024299
NC_007508.1	artemis	LTR	4654801	4655301	.	+	.	STO_0024436
NC_007508.1	artemis	GFF	4659808	4660374	.	+	.	STO_0024476
NC_007508.1	artemis	LTR	4663597	4663863	.	+	.	STO_0024497
NC_007508.1	artemis	GFF	4672825	4673169	.	+	.	STO_0024544
NC_007508.1	artemis	LTR	4675888	4677123	.	+	.	STO_0024552
NC_007508.1	artemis	LTR	4685551	4686096	.	+	.	STO_0024584
NC_007508.1	artemis	LTR	4686289	4687269	.	+	.	STO_0024585
NC_007508.1	artemis	LTR	4699420	4699836	.	+	.	STO_0024652
NC_007508.1	artemis	LTR	4700065	4700259	.	+	.	STO_0024653
NC_007508.1	artemis	GFF	4739221	4739871	.	+	.	STO_0024877
NC_007508.1	artemis	GFF	4742686	4743600	.	+	.	STO_0024893
NC_007508.1	artemis	LTR	4753270	4754199	.	+	.	STO_0024937
NC_007508.1	artemis	LTR	4769956	4770603	.	+	.	STO_0025027
NC_007508.1	artemis	LTR	4784794	4785774	.	+	.	STO_0025166
NC_007508.1	artemis	GFF	4787512	4788984	.	+	.	STO_0025172
NC_007508.1	artemis	LTR	4806976	4807632	.	+	.	STO_0025285
NC_007508.1	artemis	GFF	4813321	4813536	.	+	.	STO_0025330
NC_007508.1	artemis	LTR	4918474	4918869	.	+	.	STO_0025854
NC_007508.1	artemis	LTR	4923943	4924614	.	+	.	STO_0025870
NC_007508.1	artemis	LTR	4936678	4937178	.	+	.	STO_0025921
NC_007508.1	artemis	LTR	4967737	4968372	.	+	.	STO_0026056
NC_007508.1	artemis	GFF	4971307	4972260	.	+	.	STO_0026070
NC_007508.1	artemis	LTR	4982902	4984389	.	+	.	STO_0026126
NC_007508.1	artemis	LTR	5085808	5086074	.	+	.	STO_0026632
NC_007508.1	artemis	LTR	5093809	5094294	.	+	.	STO_0026706
NC_007508.1	artemis	GFF	5110867	5111136	.	+	.	STO_0026848
NC_007508.1	artemis	LTR	5135389	5136099	.	+	.	STO_0026938
NC_007508.1	artemis	LTR	5137681	5138661	.	+	.	STO_0026947
NC_007508.1	artemis	LTR	5146483	5147874	.	+	.	STO_0026994
NC_007508.1	artemis	LTR	5170651	5171406	.	+	.	STO_0027138
NC_007508.1	artemis	LTR	7643	8317	.	+	.	STO_0027223
NC_007508.1	artemis	GFF	8585	9268	.	+	.	STO_0027226
NC_007508.1	artemis	GFF	12623	12919	.	+	.	STO_0027256
NC_007508.1	artemis	GFF	13073	13336	.	+	.	STO_0027257
NC_007508.1	artemis	LTR	36698	37606	.	+	.	STO_0027414
NC_007508.1	artemis	LTR	62333	64468	.	+	.	STO_0027553
NC_007508.1	artemis	LTR	87767	88123	.	+	.	STO_0027760
NC_007508.1	artemis	GFF	92576	92911	.	+	.	STO_0027772
NC_007508.1	artemis	GFF	96308	97066	.	+	.	STO_0027786
NC_007508.1	artemis	LTR	125846	126661	.	+	.	STO_0027960
NC_007508.1	artemis	LTR	131630	132112	.	+	.	STO_0027982
NC_007508.1	artemis	GFF	138803	139942	.	+	.	STO_0028016
NC_007508.1	artemis	GFF	161840	164821	.	+	.	STO_0028198
NC_007508.1	artemis	LTR	171233	172267	.	+	.	STO_0028232
NC_007508.1	artemis	LTR	176435	177004	.	+	.	STO_0028251
NC_007508.1	artemis	GFF	184253	184906	.	+	.	STO_0028268
NC_007508.1	artemis	LTR	193544	194380	.	+	.	STO_0028288
NC_007508.1	artemis	LTR	201992	203179	.	+	.	STO_0028314
NC_007508.1	artemis	GFF	211271	211804	.	+	.	STO_0028366
NC_007508.1	artemis	LTR	211847	212296	.	+	.	STO_0028367
NC_007508.1	artemis	LTR	212375	212872	.	+	.	STO_0028368
NC_007508.1	artemis	LTR	215192	215605	.	+	.	STO_0028385
NC_007508.1	artemis	LTR	215882	216526	.	+	.	STO_0028386
NC_007508.1	artemis	GFF	218015	220051	.	+	.	STO_0028399
NC_007508.1	artemis	LTR	226577	227560	.	+	.	STO_0028437
NC_007508.1	artemis	LTR	238763	239560	.	+	.	STO_0028470
NC_007508.1	artemis	LTR	240008	240355	.	+	.	STO_0028473
NC_007508.1	artemis	GFF	244691	245791	.	+	.	STO_0028499
NC_007508.1	artemis	LTR	253397	254119	.	+	.	STO_0028571
NC_007508.1	artemis	LTR	269684	271381	.	+	.	STO_0028723
NC_007508.1	artemis	GFF	272870	274201	.	+	.	STO_0028725
NC_007508.1	artemis	LTR	288800	290422	.	+	.	STO_0028791
NC_007508.1	artemis	GFF	290510	290935	.	+	.	STO_0028792
NC_007508.1	artemis	LTR	293504	293818	.	+	.	STO_0028798
NC_007508.1	artemis	LTR	304622	306055	.	+	.	STO_0028848
NC_007508.1	artemis	LTR	321764	322231	.	+	.	STO_0028955
NC_007508.1	artemis	GFF	325865	326224	.	+	.	STO_0028963
NC_007508.1	artemis	LTR	326591	328219	.	+	.	STO_0028967
NC_007508.1	artemis	LTR	333227	333652	.	+	.	STO_0028992
NC_007508.1	artemis	LTR	333797	334828	.	+	.	STO_0028993
NC_007508.1	artemis	GFF	335354	335689	.	+	.	STO_0028995
NC_007508.1	artemis	GFF	335810	336217	.	+	.	STO_0028997
NC_007508.1	artemis	LTR	414821	415975	.	+	.	STO_0029386
NC_007508.1	artemis	LTR	435815	436327	.	+	.	STO_0029488
NC_007508.1	artemis	LTR	437051	438037	.	+	.	STO_0029491
NC_007508.1	artemis	LTR	438908	439270	.	+	.	STO_0029493
NC_007508.1	artemis	GFF	442970	443830	.	+	.	STO_0029503
NC_007508.1	artemis	GFF	448874	449122	.	+	.	STO_0029545
NC_007508.1	artemis	LTR	449789	450187	.	+	.	STO_0029551
NC_007508.1	artemis	LTR	477542	477985	.	+	.	STO_0029672
NC_007508.1	artemis	LTR	478124	478411	.	+	.	STO_0029674
NC_007508.1	artemis	LTR	482102	482317	.	+	.	STO_0029699
NC_007508.1	artemis	LTR	511799	513466	.	+	.	STO_0029921
NC_007508.1	artemis	LTR	520574	521923	.	+	.	STO_0029959
NC_007508.1	artemis	LTR	542612	543481	.	+	.	STO_0030044
NC_007508.1	artemis	LTR	544187	545251	.	+	.	STO_0030048
NC_007508.1	artemis	LTR	558356	558886	.	+	.	STO_0030125
NC_007508.1	artemis	LTR	571523	572557	.	+	.	STO_0030190
NC_007508.1	artemis	GFF	580166	581746	.	+	.	STO_0030253
NC_007508.1	artemis	LTR	583412	584398	.	+	.	STO_0030262
NC_007508.1	artemis	GFF	587219	587989	.	+	.	STO_0030286
NC_007508.1	artemis	GFF	589631	590035	.	+	.	STO_0030300
NC_007508.1	artemis	GFF	592220	592669	.	+	.	STO_0030318
NC_007508.1	artemis	LTR	602135	603208	.	+	.	STO_0030344
NC_007508.1	artemis	LTR	630287	630514	.	+	.	STO_0030471
NC_007508.1	artemis	LTR	648122	649099	.	+	.	STO_0030591
NC_007508.1	artemis	LTR	681953	682630	.	+	.	STO_0030715
NC_007508.1	artemis	GFF	686948	687313	.	+	.	STO_0030738
NC_007508.1	artemis	GFF	690656	693265	.	+	.	STO_0030756
NC_007508.1	artemis	LTR	714806	715207	.	+	.	STO_0030937
NC_007508.1	artemis	LTR	731276	731602	.	+	.	STO_0031015
NC_007508.1	artemis	LTR	739190	739630	.	+	.	STO_0031068
NC_007508.1	artemis	LTR	753401	755629	.	+	.	STO_0031159
NC_007508.1	artemis	LTR	782861	783670	.	+	.	STO_0031344
NC_007508.1	artemis	LTR	785693	786184	.	+	.	STO_0031356
NC_007508.1	artemis	LTR	792521	793597	.	+	.	STO_0031393
NC_007508.1	artemis	GFF	793856	795664	.	+	.	STO_0031394
NC_007508.1	artemis	GFF	795932	796576	.	+	.	STO_0031396
NC_007508.1	artemis	LTR	818585	820411	.	+	.	STO_0031542
NC_007508.1	artemis	GFF	824204	825106	.	+	.	STO_0031574
NC_007508.1	artemis	LTR	837413	838294	.	+	.	STO_0031646
NC_007508.1	artemis	LTR	842210	842833	.	+	.	STO_0031665
NC_007508.1	artemis	GFF	847859	849553	.	+	.	STO_0031694
NC_007508.1	artemis	LTR	874127	874636	.	+	.	STO_0031809
NC_007508.1	artemis	LTR	880295	882730	.	+	.	STO_0031840
NC_007508.1	artemis	GFF	894452	895768	.	+	.	STO_0031926
NC_007508.1	artemis	LTR	900716	900802	.	+	.	STO_0031952
NC_007508.1	artemis	LTR	900884	901978	.	+	.	STO_0031953
NC_007508.1	artemis	LTR	902885	903511	.	+	.	STO_0031960
NC_007508.1	artemis	LTR	924179	924634	.	+	.	STO_0032076
NC_007508.1	artemis	LTR	927494	928171	.	+	.	STO_0032096
NC_007508.1	artemis	LTR	933197	933796	.	+	.	STO_0032115
NC_007508.1	artemis	LTR	936524	936922	.	+	.	STO_0032136
NC_007508.1	artemis	LTR	942017	943384	.	+	.	STO_0032169
NC_007508.1	artemis	GFF	948584	949510	.	+	.	STO_0032185
NC_007508.1	artemis	LTR	950483	951694	.	+	.	STO_0032189
NC_007508.1	artemis	GFF	955217	955966	.	+	.	STO_0032202
NC_007508.1	artemis	GFF	956195	958861	.	+	.	STO_0032203
NC_007508.1	artemis	LTR	974414	975196	.	+	.	STO_0032290
NC_007508.1	artemis	LTR	983210	983455	.	+	.	STO_0032336
NC_007508.1	artemis	LTR	1004240	1005037	.	+	.	STO_0032426
NC_007508.1	artemis	LTR	1005311	1005439	.	+	.	STO_0032429
NC_007508.1	artemis	LTR	1005845	1007917	.	+	.	STO_0032431
NC_007508.1	artemis	LTR	1009121	1009516	.	+	.	STO_0032437
NC_007508.1	artemis	GFF	1017341	1017904	.	+	.	STO_0032459
NC_007508.1	artemis	LTR	1021478	1021804	.	+	.	STO_0032482
NC_007508.1	artemis	GFF	1022003	1022539	.	+	.	STO_0032483
NC_007508.1	artemis	LTR	1025288	1025998	.	+	.	STO_0032497
NC_007508.1	artemis	LTR	1038170	1038943	.	+	.	STO_0032574
NC_007508.1	artemis	GFF	1052453	1053367	.	+	.	STO_0032634
NC_007508.1	artemis	GFF	1072394	1073191	.	+	.	STO_0032724
NC_007508.1	artemis	GFF	1073435	1074367	.	+	.	STO_0032725
NC_007508.1	artemis	LTR	1080923	1081642	.	+	.	STO_0032761
NC_007508.1	artemis	LTR	1085123	1085335	.	+	.	STO_0032768
NC_007508.1	artemis	LTR	1099613	1100008	.	+	.	STO_0032828
NC_007508.1	artemis	LTR	1100609	1101589	.	+	.	STO_0032832
NC_007508.1	artemis	LTR	1107515	1109125	.	+	.	STO_0032864
NC_007508.1	artemis	LTR	1111004	1111849	.	+	.	STO_0032869
NC_007508.1	artemis	LTR	1111970	1112593	.	+	.	STO_0032872
NC_007508.1	artemis	LTR	1116749	1117294	.	+	.	STO_0032901
NC_007508.1	artemis	GFF	1117526	1117921	.	+	.	STO_0032903
NC_007508.1	artemis	GFF	1117946	1118623	.	+	.	STO_0032904
NC_007508.1	artemis	LTR	1124672	1128877	.	+	.	STO_0032972
NC_007508.1	artemis	GFF	1137074	1137325	.	+	.	STO_0033026
NC_007508.1	artemis	GFF	1138841	1139539	.	+	.	STO_0033039
NC_007508.1	artemis	GFF	1140206	1140424	.	+	.	STO_0033046
NC_007508.1	artemis	GFF	1143356	1143616	.	+	.	STO_0033072
NC_007508.1	artemis	GFF	1143821	1144318	.	+	.	STO_0033074
NC_007508.1	artemis	LTR	1145693	1146322	.	+	.	STO_0033083
NC_007508.1	artemis	LTR	1147067	1147414	.	+	.	STO_0033089
NC_007508.1	artemis	GFF	1147472	1148056	.	+	.	STO_0033091
NC_007508.1	artemis	LTR	1155287	1156117	.	+	.	STO_0033167
NC_007508.1	artemis	LTR	1173410	1174297	.	+	.	STO_0033248
NC_007508.1	artemis	LTR	1174442	1175161	.	+	.	STO_0033249
NC_007508.1	artemis	GFF	1176200	1177150	.	+	.	STO_0033268
NC_007508.1	artemis	LTR	1186163	1186783	.	+	.	STO_0033325
NC_007508.1	artemis	GFF	1188566	1189546	.	+	.	STO_0033335
NC_007508.1	artemis	LTR	1190285	1190506	.	+	.	STO_0033336
NC_007508.1	artemis	GFF	1190621	1192003	.	+	.	STO_0033337
NC_007508.1	artemis	LTR	1206848	1207018	.	+	.	STO_0033413
NC_007508.1	artemis	GFF	1207667	1208644	.	+	.	STO_0033417
NC_007508.1	artemis	GFF	1213766	1214371	.	+	.	STO_0033461
NC_007508.1	artemis	LTR	1224140	1224769	.	+	.	STO_0033534
NC_007508.1	artemis	GFF	1224890	1225249	.	+	.	STO_0033535
NC_007508.1	artemis	LTR	1235096	1235335	.	+	.	STO_0033641
NC_007508.1	artemis	LTR	1235771	1236124	.	+	.	STO_0033643
NC_007508.1	artemis	LTR	1237460	1238155	.	+	.	STO_0033655
NC_007508.1	artemis	LTR	1240367	1240834	.	+	.	STO_0033662
NC_007508.1	artemis	GFF	1260158	1260628	.	+	.	STO_0033816
NC_007508.1	artemis	LTR	1266767	1267462	.	+	.	STO_0033842
NC_007508.1	artemis	LTR	1273178	1273501	.	+	.	STO_0033895
NC_007508.1	artemis	GFF	1273889	1274734	.	+	.	STO_0033898
NC_007508.1	artemis	LTR	1277909	1278904	.	+	.	STO_0033910
NC_007508.1	artemis	GFF	1279247	1280038	.	+	.	STO_0033911
NC_007508.1	artemis	LTR	1285703	1286854	.	+	.	STO_0033950
NC_007508.1	artemis	LTR	1292144	1294213	.	+	.	STO_0033986
NC_007508.1	artemis	LTR	1295897	1300714	.	+	.	STO_0034000
NC_007508.1	artemis	GFF	1311836	1312210	.	+	.	STO_0034069
NC_007508.1	artemis	GFF	1314095	1314880	.	+	.	STO_0034078
NC_007508.1	artemis	LTR	1324499	1325056	.	+	.	STO_0034144
NC_007508.1	artemis	LTR	1328477	1328731	.	+	.	STO_0034163
NC_007508.1	artemis	LTR	1332293	1333012	.	+	.	STO_0034200
NC_007508.1	artemis	LTR	1368617	1369000	.	+	.	STO_0034444
NC_007508.1	artemis	LTR	1376750	1377559	.	+	.	STO_0034468
NC_007508.1	artemis	LTR	1381880	1383913	.	+	.	STO_0034488
NC_007508.1	artemis	LTR	1385462	1386178	.	+	.	STO_0034499
NC_007508.1	artemis	LTR	1400369	1401136	.	+	.	STO_0034578
NC_007508.1	artemis	LTR	1401839	1404616	.	+	.	STO_0034580
NC_007508.1	artemis	LTR	1406228	1406569	.	+	.	STO_0034599
NC_007508.1	artemis	GFF	1420394	1420921	.	+	.	STO_0034653
NC_007508.1	artemis	LTR	1476731	1478434	.	+	.	STO_0035039
NC_007508.1	artemis	LTR	1483079	1484044	.	+	.	STO_0035059
NC_007508.1	artemis	LTR	1485572	1486861	.	+	.	STO_0035067
NC_007508.1	artemis	LTR	1499183	1499767	.	+	.	STO_0035161
NC_007508.1	artemis	GFF	1504697	1506070	.	+	.	STO_0035194
NC_007508.1	artemis	GFF	1508309	1508470	.	+	.	STO_0035202
NC_007508.1	artemis	LTR	1509179	1509850	.	+	.	STO_0035207
NC_007508.1	artemis	LTR	1512821	1513243	.	+	.	STO_0035226
NC_007508.1	artemis	LTR	1542209	1543309	.	+	.	STO_0035365
NC_007508.1	artemis	GFF	1553546	1555231	.	+	.	STO_0035415
NC_007508.1	artemis	GFF	1555439	1556137	.	+	.	STO_0035417
NC_007508.1	artemis	GFF	1556258	1556545	.	+	.	STO_0035418
NC_007508.1	artemis	LTR	1557242	1558114	.	+	.	STO_0035421
NC_007508.1	artemis	LTR	1567877	1568323	.	+	.	STO_0035466
NC_007508.1	artemis	GFF	1568468	1569163	.	+	.	STO_0035467
NC_007508.1	artemis	LTR	1569293	1569457	.	+	.	STO_0035469
NC_007508.1	artemis	GFF	1670513	1672852	.	+	.	STO_0036068
NC_007508.1	artemis	LTR	1672904	1674070	.	+	.	STO_0036069
NC_007508.1	artemis	GFF	1674332	1674619	.	+	.	STO_0036071
NC_007508.1	artemis	GFF	1684730	1685146	.	+	.	STO_0036144
NC_007508.1	artemis	LTR	1714733	1714897	.	+	.	STO_0036343
NC_007508.1	artemis	GFF	1718267	1718425	.	+	.	STO_0036371
NC_007508.1	artemis	LTR	1722743	1723804	.	+	.	STO_0036399
NC_007508.1	artemis	GFF	1726628	1727194	.	+	.	STO_0036408
NC_007508.1	artemis	GFF	1729565	1730044	.	+	.	STO_0036411
NC_007508.1	artemis	GFF	1758257	1758664	.	+	.	STO_0036586
NC_007508.1	artemis	LTR	1761374	1762582	.	+	.	STO_0036594
NC_007508.1	artemis	LTR	1762796	1764649	.	+	.	STO_0036596
NC_007508.1	artemis	GFF	1766621	1767370	.	+	.	STO_0036603
NC_007508.1	artemis	GFF	1789058	1789873	.	+	.	STO_0036728
NC_007508.1	artemis	LTR	1799573	1800796	.	+	.	STO_0036791
NC_007508.1	artemis	LTR	1806584	1807777	.	+	.	STO_0036828
NC_007508.1	artemis	GFF	1813184	1814230	.	+	.	STO_0036861
NC_007508.1	artemis	LTR	1814816	1816189	.	+	.	STO_0036863
NC_007508.1	artemis	LTR	1820330	1821067	.	+	.	STO_0036882
NC_007508.1	artemis	LTR	1835966	1836604	.	+	.	STO_0036950
NC_007508.1	artemis	GFF	1841531	1842370	.	+	.	STO_0036985
NC_007508.1	artemis	LTR	1843739	1844203	.	+	.	STO_0036999
NC_007508.1	artemis	LTR	1845809	1847863	.	+	.	STO_0037002
NC_007508.1	artemis	LTR	1849154	1849993	.	+	.	STO_0037006
NC_007508.1	artemis	GFF	1869485	1869904	.	+	.	STO_0037104
NC_007508.1	artemis	GFF	1870361	1870783	.	+	.	STO_0037110
NC_007508.1	artemis	LTR	1877369	1879819	.	+	.	STO_0037156
NC_007508.1	artemis	LTR	1886474	1888441	.	+	.	STO_0037195
NC_007508.1	artemis	GFF	1903391	1904464	.	+	.	STO_0037282
NC_007508.1	artemis	LTR	1904624	1905757	.	+	.	STO_0037285
NC_007508.1	artemis	LTR	1905917	1907203	.	+	.	STO_0037286
NC_007508.1	artemis	GFF	1964816	1965403	.	+	.	STO_0037635
NC_007508.1	artemis	LTR	1974095	1974796	.	+	.	STO_0037685
NC_007508.1	artemis	LTR	1975313	1976572	.	+	.	STO_0037693
NC_007508.1	artemis	GFF	1976735	1976941	.	+	.	STO_0037694
NC_007508.1	artemis	LTR	1981148	1981804	.	+	.	STO_0037714
NC_007508.1	artemis	LTR	1981832	1982437	.	+	.	STO_0037715
NC_007508.1	artemis	LTR	1988900	1989166	.	+	.	STO_0037755
NC_007508.1	artemis	LTR	1991120	1991419	.	+	.	STO_0037765
NC_007508.1	artemis	LTR	1991984	1993561	.	+	.	STO_0037768
NC_007508.1	artemis	GFF	1996424	1999030	.	+	.	STO_0037792
NC_007508.1	artemis	GFF	2012498	2013217	.	+	.	STO_0037855
NC_007508.1	artemis	GFF	2018354	2019223	.	+	.	STO_0037888
NC_007508.1	artemis	GFF	2022944	2025316	.	+	.	STO_0037907
NC_007508.1	artemis	LTR	2029823	2031442	.	+	.	STO_0037914
NC_007508.1	artemis	LTR	2047025	2048284	.	+	.	STO_0037999
NC_007508.1	artemis	LTR	2048351	2048773	.	+	.	STO_0038000
NC_007508.1	artemis	GFF	2050760	2051020	.	+	.	STO_0038012
NC_007508.1	artemis	LTR	2052857	2053030	.	+	.	STO_0038029
NC_007508.1	artemis	LTR	2053151	2053657	.	+	.	STO_0038030
NC_007508.1	artemis	LTR	2059238	2060695	.	+	.	STO_0038064
NC_007508.1	artemis	GFF	2066546	2067751	.	+	.	STO_0038096
NC_007508.1	artemis	LTR	2110205	2110411	.	+	.	STO_0038308
NC_007508.1	artemis	LTR	2121620	2122906	.	+	.	STO_0038367
NC_007508.1	artemis	GFF	2125214	2125717	.	+	.	STO_0038381
NC_007508.1	artemis	LTR	2152526	2153218	.	+	.	STO_0038527
NC_007508.1	artemis	GFF	2153612	2154583	.	+	.	STO_0038529
NC_007508.1	artemis	LTR	2158313	2158750	.	+	.	STO_0038536
NC_007508.1	artemis	LTR	2159786	2161423	.	+	.	STO_0038538
NC_007508.1	artemis	LTR	2164037	2165128	.	+	.	STO_0038552
NC_007508.1	artemis	LTR	2169473	2170945	.	+	.	STO_0038581
NC_007508.1	artemis	LTR	2173889	2174233	.	+	.	STO_0038602
NC_007508.1	artemis	GFF	2181392	2181898	.	+	.	STO_0038622
NC_007508.1	artemis	LTR	2237669	2240551	.	+	.	STO_0038982
NC_007508.1	artemis	LTR	2317961	2318221	.	+	.	STO_0039449
NC_007508.1	artemis	LTR	2324777	2326861	.	+	.	STO_0039484
NC_007508.1	artemis	LTR	2332511	2334727	.	+	.	STO_0039511
NC_007508.1	artemis	LTR	2339954	2342284	.	+	.	STO_0039547
NC_007508.1	artemis	LTR	2342540	2344363	.	+	.	STO_0039549
NC_007508.1	artemis	LTR	2375336	2376025	.	+	.	STO_0039715
NC_007508.1	artemis	LTR	2382287	2382727	.	+	.	STO_0039734
NC_007508.1	artemis	LTR	2396309	2396650	.	+	.	STO_0039792
NC_007508.1	artemis	LTR	2400833	2409538	.	+	.	STO_0039820
NC_007508.1	artemis	LTR	2426237	2427457	.	+	.	STO_0039924
NC_007508.1	artemis	LTR	2427794	2428735	.	+	.	STO_0039928
NC_007508.1	artemis	LTR	2494541	2495581	.	+	.	STO_0040252
NC_007508.1	artemis	GFF	2528402	2528773	.	+	.	STO_0040446
NC_007508.1	artemis	GFF	2533793	2534497	.	+	.	STO_0040466
NC_007508.1	artemis	LTR	2538983	2539972	.	+	.	STO_0040501
NC_007508.1	artemis	GFF	2542499	2544823	.	+	.	STO_0040510
NC_007508.1	artemis	LTR	2559932	2561362	.	+	.	STO_0040611
NC_007508.1	artemis	GFF	2571395	2572336	.	+	.	STO_0040683
NC_007508.1	artemis	LTR	2574437	2576209	.	+	.	STO_0040693
NC_007508.1	artemis	LTR	2584091	2584648	.	+	.	STO_0040728
NC_007508.1	artemis	GFF	2584772	2585116	.	+	.	STO_0040729
NC_007508.1	artemis	LTR	2589545	2590903	.	+	.	STO_0040770
NC_007508.1	artemis	LTR	2603120	2603671	.	+	.	STO_0040837
NC_007508.1	artemis	GFF	2642720	2643379	.	+	.	STO_0041141
NC_007508.1	artemis	GFF	2668700	2669014	.	+	.	STO_0041346
NC_007508.1	artemis	LTR	2744657	2744938	.	+	.	STO_0041853
NC_007508.1	artemis	LTR	2745041	2745784	.	+	.	STO_0041855
NC_007508.1	artemis	LTR	2758082	2758768	.	+	.	STO_0041955
NC_007508.1	artemis	LTR	2761448	2764045	.	+	.	STO_0041960
NC_007508.1	artemis	LTR	2808338	2808589	.	+	.	STO_0042314
NC_007508.1	artemis	LTR	2819816	2820055	.	+	.	STO_0042391
NC_007508.1	artemis	GFF	2840885	2842429	.	+	.	STO_0042557
NC_007508.1	artemis	LTR	2846720	2847196	.	+	.	STO_0042597
NC_007508.1	artemis	LTR	2852702	2853514	.	+	.	STO_0042622
NC_007508.1	artemis	LTR	2853908	2855017	.	+	.	STO_0042627
NC_007508.1	artemis	LTR	2887526	2888137	.	+	.	STO_0042790
NC_007508.1	artemis	LTR	2898257	2899735	.	+	.	STO_0042847
NC_007508.1	artemis	GFF	2912438	2912809	.	+	.	STO_0042891
NC_007508.1	artemis	LTR	2915681	2916898	.	+	.	STO_0042913
NC_007508.1	artemis	LTR	2922239	2922760	.	+	.	STO_0042956
NC_007508.1	artemis	LTR	2928347	2929021	.	+	.	STO_0042986
NC_007508.1	artemis	LTR	2929226	2929756	.	+	.	STO_0042989
NC_007508.1	artemis	LTR	2976386	2976853	.	+	.	STO_0043226
NC_007508.1	artemis	GFF	2976977	2977438	.	+	.	STO_0043227
NC_007508.1	artemis	LTR	2979095	2980198	.	+	.	STO_0043238
NC_007508.1	artemis	LTR	2980391	2981215	.	+	.	STO_0043239
NC_007508.1	artemis	LTR	3009386	3010207	.	+	.	STO_0043381
NC_007508.1	artemis	LTR	3010751	3011743	.	+	.	STO_0043383
NC_007508.1	artemis	GFF	3033908	3034561	.	+	.	STO_0043550
NC_007508.1	artemis	LTR	3034757	3036457	.	+	.	STO_0043552
NC_007508.1	artemis	GFF	3036746	3037906	.	+	.	STO_0043554
NC_007508.1	artemis	GFF	3054707	3056152	.	+	.	STO_0043687
NC_007508.1	artemis	GFF	3069842	3071722	.	+	.	STO_0043729
NC_007508.1	artemis	LTR	3088433	3088558	.	+	.	STO_0043902
NC_007508.1	artemis	LTR	3109910	3111478	.	+	.	STO_0043960
NC_007508.1	artemis	GFF	3129587	3130132	.	+	.	STO_0044058
NC_007508.1	artemis	LTR	3132647	3133378	.	+	.	STO_0044063
NC_007508.1	artemis	LTR	3140243	3141952	.	+	.	STO_0044099
NC_007508.1	artemis	GFF	3143393	3145246	.	+	.	STO_0044110
NC_007508.1	artemis	GFF	3217205	3217681	.	+	.	STO_0044629
NC_007508.1	artemis	LTR	3221021	3221794	.	+	.	STO_0044643
NC_007508.1	artemis	LTR	3249407	3250564	.	+	.	STO_0044832
NC_007508.1	artemis	GFF	3272693	3273265	.	+	.	STO_0044931
NC_007508.1	artemis	LTR	3278999	3280042	.	+	.	STO_0044951
NC_007508.1	artemis	GFF	3284861	3285238	.	+	.	STO_0044988
NC_007508.1	artemis	LTR	3301409	3303250	.	+	.	STO_0045072
NC_007508.1	artemis	LTR	3309809	3310240	.	+	.	STO_0045121
NC_007508.1	artemis	LTR	3318605	3318916	.	+	.	STO_0045151
NC_007508.1	artemis	LTR	3322847	3323419	.	+	.	STO_0045168
NC_007508.1	artemis	LTR	3325805	3325972	.	+	.	STO_0045180
NC_007508.1	artemis	LTR	3332405	3332992	.	+	.	STO_0045205
NC_007508.1	artemis	LTR	3376364	3377119	.	+	.	STO_0045437
NC_007508.1	artemis	LTR	3392630	3393736	.	+	.	STO_0045499
NC_007508.1	artemis	GFF	3404354	3404854	.	+	.	STO_0045555
NC_007508.1	artemis	GFF	3429833	3430645	.	+	.	STO_0045683
NC_007508.1	artemis	GFF	3432041	3435436	.	+	.	STO_0045690
NC_007508.1	artemis	LTR	3450365	3450757	.	+	.	STO_0045766
NC_007508.1	artemis	LTR	3482444	3483304	.	+	.	STO_0045917
NC_007508.1	artemis	LTR	3493901	3494494	.	+	.	STO_0045969
NC_007508.1	artemis	GFF	3498275	3498775	.	+	.	STO_0045985
NC_007508.1	artemis	GFF	3502316	3503023	.	+	.	STO_0045999
NC_007508.1	artemis	GFF	3533477	3533965	.	+	.	STO_0046153
NC_007508.1	artemis	LTR	3534677	3535222	.	+	.	STO_0046155
NC_007508.1	artemis	GFF	3537680	3538534	.	+	.	STO_0046162
NC_007508.1	artemis	GFF	3540008	3540319	.	+	.	STO_0046173
NC_007508.1	artemis	LTR	3561617	3562504	.	+	.	STO_0046295
NC_007508.1	artemis	LTR	3581543	3582082	.	+	.	STO_0046381
NC_007508.1	artemis	GFF	3583781	3584815	.	+	.	STO_0046389
NC_007508.1	artemis	LTR	3604154	3605503	.	+	.	STO_0046489
NC_007508.1	artemis	LTR	3605936	3606847	.	+	.	STO_0046491
NC_007508.1	artemis	LTR	3614588	3616030	.	+	.	STO_0046537
NC_007508.1	artemis	LTR	3630368	3631480	.	+	.	STO_0046642
NC_007508.1	artemis	LTR	3654812	3657358	.	+	.	STO_0046783
NC_007508.1	artemis	LTR	3659495	3661747	.	+	.	STO_0046793
NC_007508.1	artemis	LTR	3662507	3663892	.	+	.	STO_0046794
NC_007508.1	artemis	LTR	3668219	3669244	.	+	.	STO_0046815
NC_007508.1	artemis	GFF	3691475	3692365	.	+	.	STO_0046901
NC_007508.1	artemis	LTR	3712151	3713467	.	+	.	STO_0046992
NC_007508.1	artemis	GFF	3721991	3722521	.	+	.	STO_0047010
NC_007508.1	artemis	LTR	3723155	3724699	.	+	.	STO_0047012
NC_007508.1	artemis	GFF	3724952	3725335	.	+	.	STO_0047014
NC_007508.1	artemis	GFF	3725432	3725818	.	+	.	STO_0047015
NC_007508.1	artemis	LTR	3780896	3782899	.	+	.	STO_0047314
NC_007508.1	artemis	LTR	3786545	3787354	.	+	.	STO_0047325
NC_007508.1	artemis	LTR	3789485	3790387	.	+	.	STO_0047330
NC_007508.1	artemis	LTR	3813026	3815332	.	+	.	STO_0047448
NC_007508.1	artemis	GFF	3820433	3822463	.	+	.	STO_0047474
NC_007508.1	artemis	LTR	3837059	3838399	.	+	.	STO_0047560
NC_007508.1	artemis	LTR	3904892	3905764	.	+	.	STO_0048032
NC_007508.1	artemis	GFF	3908849	3909559	.	+	.	STO_0048039
NC_007508.1	artemis	LTR	3909716	3910051	.	+	.	STO_0048040
NC_007508.1	artemis	LTR	3910286	3911593	.	+	.	STO_0048041
NC_007508.1	artemis	GFF	3933176	3933643	.	+	.	STO_0048185
NC_007508.1	artemis	LTR	3937904	3938323	.	+	.	STO_0048218
NC_007508.1	artemis	LTR	3950201	3951355	.	+	.	STO_0048284
NC_007508.1	artemis	LTR	3956837	3957940	.	+	.	STO_0048322
NC_007508.1	artemis	GFF	3979544	3980059	.	+	.	STO_0048430
NC_007508.1	artemis	GFF	3980252	3980911	.	+	.	STO_0048434
NC_007508.1	artemis	LTR	3981689	3982228	.	+	.	STO_0048435
NC_007508.1	artemis	GFF	3992231	3992860	.	+	.	STO_0048480
NC_007508.1	artemis	GFF	4016231	4016611	.	+	.	STO_0048637
NC_007508.1	artemis	LTR	4028147	4028689	.	+	.	STO_0048689
NC_007508.1	artemis	GFF	4032614	4032928	.	+	.	STO_0048697
NC_007508.1	artemis	LTR	4033199	4034461	.	+	.	STO_0048698
NC_007508.1	artemis	LTR	4037513	4037767	.	+	.	STO_0048714
NC_007508.1	artemis	LTR	4038773	4038964	.	+	.	STO_0048723
NC_007508.1	artemis	LTR	4039571	4040182	.	+	.	STO_0048727
NC_007508.1	artemis	LTR	4040444	4040794	.	+	.	STO_0048728
NC_007508.1	artemis	LTR	4086884	4088830	.	+	.	STO_0049025
NC_007508.1	artemis	LTR	4090691	4091596	.	+	.	STO_0049033
NC_007508.1	artemis	GFF	4108511	4109485	.	+	.	STO_0049115
NC_007508.1	artemis	GFF	4123202	4123822	.	+	.	STO_0049162
NC_007508.1	artemis	LTR	4131626	4134430	.	+	.	STO_0049183
NC_007508.1	artemis	LTR	4157060	4158067	.	+	.	STO_0049311
NC_007508.1	artemis	LTR	4168064	4169206	.	+	.	STO_0049374
NC_007508.1	artemis	LTR	4170509	4170976	.	+	.	STO_0049380
NC_007508.1	artemis	GFF	4176458	4177495	.	+	.	STO_0049402
NC_007508.1	artemis	LTR	4207961	4209982	.	+	.	STO_0049564
NC_007508.1	artemis	LTR	4210985	4211572	.	+	.	STO_0049568
NC_007508.1	artemis	LTR	4227815	4232425	.	+	.	STO_0049655
NC_007508.1	artemis	GFF	4250273	4251658	.	+	.	STO_0049780
NC_007508.1	artemis	GFF	4265900	4267555	.	+	.	STO_0049875
NC_007508.1	artemis	LTR	4269671	4270756	.	+	.	STO_0049888
NC_007508.1	artemis	LTR	4271945	4272613	.	+	.	STO_0049890
NC_007508.1	artemis	LTR	4279163	4280497	.	+	.	STO_0049922
NC_007508.1	artemis	LTR	4288235	4289299	.	+	.	STO_0049990
NC_007508.1	artemis	LTR	4291904	4293952	.	+	.	STO_0050017
NC_007508.1	artemis	GFF	4315040	4316383	.	+	.	STO_0050143
NC_007508.1	artemis	GFF	4331768	4332199	.	+	.	STO_0050238
NC_007508.1	artemis	LTR	4333574	4335253	.	+	.	STO_0050244
NC_007508.1	artemis	LTR	4339628	4340887	.	+	.	STO_0050268
NC_007508.1	artemis	LTR	4340975	4341655	.	+	.	STO_0050269
NC_007508.1	artemis	LTR	4346846	4347640	.	+	.	STO_0050290
NC_007508.1	artemis	GFF	4381514	4381948	.	+	.	STO_0050550
NC_007508.1	artemis	GFF	4382414	4383163	.	+	.	STO_0050552
NC_007508.1	artemis	GFF	4386278	4386670	.	+	.	STO_0050568
NC_007508.1	artemis	LTR	4417226	4419253	.	+	.	STO_0050724
NC_007508.1	artemis	GFF	4428782	4429273	.	+	.	STO_0050777
NC_007508.1	artemis	LTR	4435841	4436023	.	+	.	STO_0050816
NC_007508.1	artemis	LTR	4442474	4443265	.	+	.	STO_0050854
NC_007508.1	artemis	LTR	4456277	4458193	.	+	.	STO_0050909
NC_007508.1	artemis	LTR	4482608	4482850	.	+	.	STO_0051031
NC_007508.1	artemis	LTR	4495202	4496245	.	+	.	STO_0051098
NC_007508.1	artemis	LTR	4496609	4496860	.	+	.	STO_0051099
NC_007508.1	artemis	GFF	4512641	4515121	.	+	.	STO_0051193
NC_007508.1	artemis	LTR	4557287	4560034	.	+	.	STO_0051499
NC_007508.1	artemis	GFF	4581233	4581664	.	+	.	STO_0051604
NC_007508.1	artemis	GFF	4614023	4614658	.	+	.	STO_0051841
NC_007508.1	artemis	LTR	4616315	4617199	.	+	.	STO_0051846
NC_007508.1	artemis	LTR	4617818	4618711	.	+	.	STO_0051850
NC_007508.1	artemis	LTR	4629494	4630237	.	+	.	STO_0051914
NC_007508.1	artemis	LTR	4647389	4647562	.	+	.	STO_0051989
NC_007508.1	artemis	GFF	4649492	4649947	.	+	.	STO_0051992
NC_007508.1	artemis	GFF	4664024	4664530	.	+	.	STO_0052058
NC_007508.1	artemis	GFF	4671941	4672300	.	+	.	STO_0052091
NC_007508.1	artemis	LTR	4672457	4672789	.	+	.	STO_0052092
NC_007508.1	artemis	GFF	4674995	4675711	.	+	.	STO_0052117
NC_007508.1	artemis	GFF	4678751	4679695	.	+	.	STO_0052134
NC_007508.1	artemis	LTR	4684040	4685032	.	+	.	STO_0052153
NC_007508.1	artemis	LTR	4687460	4688602	.	+	.	STO_0052178
NC_007508.1	artemis	LTR	4702367	4702963	.	+	.	STO_0052237
NC_007508.1	artemis	GFF	4736147	4738981	.	+	.	STO_0052398
NC_007508.1	artemis	GFF	4740035	4740874	.	+	.	STO_0052407
NC_007508.1	artemis	LTR	4786571	4787365	.	+	.	STO_0052733
NC_007508.1	artemis	GFF	4800929	4801885	.	+	.	STO_0052806
NC_007508.1	artemis	GFF	4917278	4918102	.	+	.	STO_0053452
NC_007508.1	artemis	GFF	4919057	4919896	.	+	.	STO_0053461
NC_007508.1	artemis	LTR	4920482	4921795	.	+	.	STO_0053465
NC_007508.1	artemis	LTR	4966625	4967413	.	+	.	STO_0053728
NC_007508.1	artemis	LTR	5032553	5035399	.	+	.	STO_0053975
NC_007508.1	artemis	LTR	5042765	5043472	.	+	.	STO_0053999
NC_007508.1	artemis	LTR	5047841	5048458	.	+	.	STO_0054022
NC_007508.1	artemis	LTR	5095097	5096608	.	+	.	STO_0054248
NC_007508.1	artemis	LTR	5097485	5097862	.	+	.	STO_0054255
NC_007508.1	artemis	LTR	5105351	5105629	.	+	.	STO_0054330
NC_007508.1	artemis	LTR	5134634	5135350	.	+	.	STO_0054456
NC_007508.1	artemis	LTR	5136773	5137315	.	+	.	STO_0054466
NC_007508.1	artemis	LTR	5187	7412	.	+	.	STO_0054694
NC_007508.1	artemis	LTR	9711	10778	.	+	.	STO_0054712
NC_007508.1	artemis	LTR	10962	11603	.	+	.	STO_0054714
NC_007508.1	artemis	LTR	17160	17927	.	+	.	STO_0054759
NC_007508.1	artemis	LTR	28785	30518	.	+	.	STO_0054803
NC_007508.1	artemis	GFF	52221	52592	.	+	.	STO_0054902
NC_007508.1	artemis	LTR	97302	97913	.	+	.	STO_0055196
NC_007508.1	artemis	LTR	168327	170363	.	+	.	STO_0055592
NC_007508.1	artemis	LTR	180753	181796	.	+	.	STO_0055662
NC_007508.1	artemis	GFF	183288	184010	.	+	.	STO_0055672
NC_007508.1	artemis	GFF	189201	191243	.	+	.	STO_0055704
NC_007508.1	artemis	LTR	208551	209096	.	+	.	STO_0055770
NC_007508.1	artemis	LTR	220251	220853	.	+	.	STO_0055824
NC_007508.1	artemis	GFF	233940	235202	.	+	.	STO_0055884
NC_007508.1	artemis	LTR	240474	240806	.	+	.	STO_0055909
NC_007508.1	artemis	GFF	241005	241316	.	+	.	STO_0055910
NC_007508.1	artemis	GFF	245835	246176	.	+	.	STO_0055942
NC_007508.1	artemis	GFF	256131	256991	.	+	.	STO_0056057
NC_007508.1	artemis	LTR	257430	257879	.	+	.	STO_0056062
NC_007508.1	artemis	LTR	274707	275144	.	+	.	STO_0056240
NC_007508.1	artemis	GFF	279429	280325	.	+	.	STO_0056267
NC_007508.1	artemis	LTR	281748	282599	.	+	.	STO_0056284
NC_007508.1	artemis	LTR	285420	286358	.	+	.	STO_0056300
NC_007508.1	artemis	GFF	288180	288752	.	+	.	STO_0056305
NC_007508.1	artemis	LTR	291336	291944	.	+	.	STO_0056325
NC_007508.1	artemis	LTR	292545	293186	.	+	.	STO_0056329
NC_007508.1	artemis	GFF	294027	294923	.	+	.	STO_0056336
NC_007508.1	artemis	GFF	295098	297215	.	+	.	STO_0056337
NC_007508.1	artemis	GFF	321396	321710	.	+	.	STO_0056506
NC_007508.1	artemis	LTR	328488	328718	.	+	.	STO_0056540
NC_007508.1	artemis	LTR	342972	343469	.	+	.	STO_0056629
NC_007508.1	artemis	LTR	369768	370496	.	+	.	STO_0056753
NC_007508.1	artemis	LTR	371805	372494	.	+	.	STO_0056758
NC_007508.1	artemis	GFF	377940	378839	.	+	.	STO_0056799
NC_007508.1	artemis	GFF	380772	381449	.	+	.	STO_0056804
NC_007508.1	artemis	LTR	394959	395519	.	+	.	STO_0056868
NC_007508.1	artemis	LTR	402666	402905	.	+	.	STO_0056903
NC_007508.1	artemis	LTR	413892	414578	.	+	.	STO_0056971
NC_007508.1	artemis	LTR	418197	418850	.	+	.	STO_0056985
NC_007508.1	artemis	LTR	438420	438830	.	+	.	STO_0057097
NC_007508.1	artemis	GFF	441756	442607	.	+	.	STO_0057114
NC_007508.1	artemis	LTR	478581	479174	.	+	.	STO_0057368
NC_007508.1	artemis	LTR	479952	480497	.	+	.	STO_0057370
NC_007508.1	artemis	LTR	502896	503747	.	+	.	STO_0057537
NC_007508.1	artemis	LTR	509778	511520	.	+	.	STO_0057564
NC_007508.1	artemis	LTR	530373	530699	.	+	.	STO_0057672
NC_007508.1	artemis	LTR	532842	533888	.	+	.	STO_0057690
NC_007508.1	artemis	LTR	568122	568583	.	+	.	STO_0057903
NC_007508.1	artemis	GFF	570075	571481	.	+	.	STO_0057908
NC_007508.1	artemis	LTR	576612	577958	.	+	.	STO_0057941
NC_007508.1	artemis	LTR	579306	580133	.	+	.	STO_0057951
NC_007508.1	artemis	GFF	581985	582470	.	+	.	STO_0057966
NC_007508.1	artemis	GFF	598290	598865	.	+	.	STO_0058059
NC_007508.1	artemis	GFF	598896	599318	.	+	.	STO_0058060
NC_007508.1	artemis	LTR	603393	604172	.	+	.	STO_0058089
NC_007508.1	artemis	GFF	639924	640181	.	+	.	STO_0058199
NC_007508.1	artemis	LTR	656709	659459	.	+	.	STO_0058250
NC_007508.1	artemis	LTR	664155	665588	.	+	.	STO_0058304
NC_007508.1	artemis	LTR	674097	675686	.	+	.	STO_0058351
NC_007508.1	artemis	GFF	675858	676013	.	+	.	STO_0058352
NC_007508.1	artemis	GFF	677496	677732	.	+	.	STO_0058355
NC_007508.1	artemis	LTR	699336	700487	.	+	.	STO_0058503
NC_007508.1	artemis	LTR	713913	714191	.	+	.	STO_0058599
NC_007508.1	artemis	LTR	717822	718274	.	+	.	STO_0058615
NC_007508.1	artemis	LTR	718548	719411	.	+	.	STO_0058617
NC_007508.1	artemis	GFF	763281	764825	.	+	.	STO_0058845
NC_007508.1	artemis	LTR	765879	767690	.	+	.	STO_0058851
NC_007508.1	artemis	GFF	768039	768509	.	+	.	STO_0058853
NC_007508.1	artemis	LTR	798129	798944	.	+	.	STO_0059019
NC_007508.1	artemis	LTR	815472	816497	.	+	.	STO_0059087
NC_007508.1	artemis	LTR	816879	817865	.	+	.	STO_0059090
NC_007508.1	artemis	LTR	822048	823280	.	+	.	STO_0059112
NC_007508.1	artemis	GFF	830043	830675	.	+	.	STO_0059137
NC_007508.1	artemis	GFF	830715	831704	.	+	.	STO_0059138
NC_007508.1	artemis	GFF	843057	843338	.	+	.	STO_0059182
NC_007508.1	artemis	GFF	844899	845807	.	+	.	STO_0059191
NC_007508.1	artemis	GFF	847233	847460	.	+	.	STO_0059195
NC_007508.1	artemis	GFF	851676	852104	.	+	.	STO_0059230
NC_007508.1	artemis	LTR	878343	879257	.	+	.	STO_0059345
NC_007508.1	artemis	LTR	906792	908030	.	+	.	STO_0059510
NC_007508.1	artemis	LTR	908610	909080	.	+	.	STO_0059514
NC_007508.1	artemis	LTR	912882	913691	.	+	.	STO_0059534
NC_007508.1	artemis	LTR	914484	914930	.	+	.	STO_0059538
NC_007508.1	artemis	LTR	938067	938240	.	+	.	STO_0059663
NC_007508.1	artemis	LTR	940656	941876	.	+	.	STO_0059670
NC_007508.1	artemis	LTR	947136	948557	.	+	.	STO_0059700
NC_007508.1	artemis	GFF	949845	950462	.	+	.	STO_0059710
NC_007508.1	artemis	LTR	952038	953246	.	+	.	STO_0059721
NC_007508.1	artemis	GFF	953520	954392	.	+	.	STO_0059725
NC_007508.1	artemis	GFF	959280	960131	.	+	.	STO_0059767
NC_007508.1	artemis	LTR	963603	964541	.	+	.	STO_0059778
NC_007508.1	artemis	LTR	983577	986480	.	+	.	STO_0059889
NC_007508.1	artemis	LTR	987546	987824	.	+	.	STO_0059890
NC_007508.1	artemis	LTR	995466	995993	.	+	.	STO_0059922
NC_007508.1	artemis	GFF	1018014	1018709	.	+	.	STO_0060055
NC_007508.1	artemis	LTR	1024740	1025207	.	+	.	STO_0060083
NC_007508.1	artemis	GFF	1026390	1026830	.	+	.	STO_0060094
NC_007508.1	artemis	LTR	1036827	1037765	.	+	.	STO_0060167
NC_007508.1	artemis	LTR	1042821	1043480	.	+	.	STO_0060184
NC_007508.1	artemis	GFF	1078185	1080398	.	+	.	STO_0060369
NC_007508.1	artemis	LTR	1086672	1087061	.	+	.	STO_0060411
NC_007508.1	artemis	LTR	1098393	1099400	.	+	.	STO_0060486
NC_007508.1	artemis	LTR	1109796	1110644	.	+	.	STO_0060524
NC_007508.1	artemis	LTR	1130124	1132205	.	+	.	STO_0060682
NC_007508.1	artemis	GFF	1135773	1136411	.	+	.	STO_0060700
NC_007508.1	artemis	GFF	1136460	1137029	.	+	.	STO_0060701
NC_007508.1	artemis	LTR	1137381	1138163	.	+	.	STO_0060704
NC_007508.1	artemis	LTR	1138191	1138439	.	+	.	STO_0060705
NC_007508.1	artemis	GFF	1138503	1138787	.	+	.	STO_0060706
NC_007508.1	artemis	LTR	1140006	1140143	.	+	.	STO_0060718
NC_007508.1	artemis	GFF	1141176	1141694	.	+	.	STO_0060728
NC_007508.1	artemis	LTR	1141788	1142018	.	+	.	STO_0060729
NC_007508.1	artemis	LTR	1144401	1144502	.	+	.	STO_0060747
NC_007508.1	artemis	GFF	1160706	1161164	.	+	.	STO_0060875
NC_007508.1	artemis	GFF	1161303	1162268	.	+	.	STO_0060877
NC_007508.1	artemis	GFF	1177569	1178144	.	+	.	STO_0060974
NC_007508.1	artemis	LTR	1185003	1185614	.	+	.	STO_0060996
NC_007508.1	artemis	GFF	1212402	1213652	.	+	.	STO_0061133
NC_007508.1	artemis	GFF	1241241	1241519	.	+	.	STO_0061315
NC_007508.1	artemis	LTR	1247631	1248212	.	+	.	STO_0061379
NC_007508.1	artemis	GFF	1260768	1261079	.	+	.	STO_0061459
NC_007508.1	artemis	LTR	1268823	1268930	.	+	.	STO_0061501
NC_007508.1	artemis	LTR	1270998	1271453	.	+	.	STO_0061510
NC_007508.1	artemis	GFF	1274871	1275560	.	+	.	STO_0061528
NC_007508.1	artemis	GFF	1275795	1276004	.	+	.	STO_0061530
NC_007508.1	artemis	GFF	1276161	1277381	.	+	.	STO_0061532
NC_007508.1	artemis	LTR	1281015	1281344	.	+	.	STO_0061554
NC_007508.1	artemis	GFF	1284774	1285625	.	+	.	STO_0061583
NC_007508.1	artemis	LTR	1290360	1291481	.	+	.	STO_0061608
NC_007508.1	artemis	GFF	1310430	1311326	.	+	.	STO_0061713
NC_007508.1	artemis	LTR	1312968	1314017	.	+	.	STO_0061725
NC_007508.1	artemis	GFF	1329828	1331921	.	+	.	STO_0061818
NC_007508.1	artemis	LTR	1341810	1342514	.	+	.	STO_0061922
NC_007508.1	artemis	LTR	1356501	1357088	.	+	.	STO_0061992
NC_007508.1	artemis	LTR	1378362	1379960	.	+	.	STO_0062068
NC_007508.1	artemis	LTR	1384962	1385321	.	+	.	STO_0062091
NC_007508.1	artemis	GFF	1426257	1427414	.	+	.	STO_0062332
NC_007508.1	artemis	GFF	1457088	1457855	.	+	.	STO_0062484
NC_007508.1	artemis	LTR	1465545	1467329	.	+	.	STO_0062545
NC_007508.1	artemis	LTR	1478490	1480784	.	+	.	STO_0062586
NC_007508.1	artemis	GFF	1481469	1482287	.	+	.	STO_0062589
NC_007508.1	artemis	LTR	1482762	1483043	.	+	.	STO_0062590
NC_007508.1	artemis	GFF	1499781	1500128	.	+	.	STO_0062670
NC_007508.1	artemis	GFF	1502190	1503227	.	+	.	STO_0062674
NC_007508.1	artemis	LTR	1508553	1509026	.	+	.	STO_0062707
NC_007508.1	artemis	GFF	1510008	1510403	.	+	.	STO_0062712
NC_007508.1	artemis	LTR	1529334	1531166	.	+	.	STO_0062819
NC_007508.1	artemis	LTR	1544178	1545284	.	+	.	STO_0062917
NC_007508.1	artemis	LTR	1545462	1546337	.	+	.	STO_0062919
NC_007508.1	artemis	LTR	1547160	1547516	.	+	.	STO_0062922
NC_007508.1	artemis	LTR	1556562	1557215	.	+	.	STO_0062980
NC_007508.1	artemis	LTR	1561092	1562393	.	+	.	STO_0063012
NC_007508.1	artemis	LTR	1566816	1567769	.	+	.	STO_0063038
NC_007508.1	artemis	LTR	1595322	1595522	.	+	.	STO_0063144
NC_007508.1	artemis	GFF	1624947	1625309	.	+	.	STO_0063277
NC_007508.1	artemis	LTR	1636152	1637000	.	+	.	STO_0063350
NC_007508.1	artemis	GFF	1669491	1670246	.	+	.	STO_0063565
NC_007508.1	artemis	LTR	1676385	1677983	.	+	.	STO_0063594
NC_007508.1	artemis	GFF	1715121	1715723	.	+	.	STO_0063785
NC_007508.1	artemis	LTR	1721784	1722485	.	+	.	STO_0063811
NC_007508.1	artemis	LTR	1727652	1729319	.	+	.	STO_0063835
NC_007508.1	artemis	GFF	1733589	1734218	.	+	.	STO_0063846
NC_007508.1	artemis	LTR	1761339	1761965	.	+	.	STO_0063969
NC_007508.1	artemis	LTR	1764825	1765937	.	+	.	STO_0063992
NC_007508.1	artemis	GFF	1797921	1798364	.	+	.	STO_0064147
NC_007508.1	artemis	LTR	1801065	1801778	.	+	.	STO_0064161
NC_007508.1	artemis	GFF	1802403	1802954	.	+	.	STO_0064162
NC_007508.1	artemis	LTR	1803273	1804268	.	+	.	STO_0064164
NC_007508.1	artemis	GFF	1805682	1806575	.	+	.	STO_0064168
NC_007508.1	artemis	LTR	1816749	1819262	.	+	.	STO_0064254
NC_007508.1	artemis	GFF	1834476	1835024	.	+	.	STO_0064388
NC_007508.1	artemis	LTR	1843284	1843679	.	+	.	STO_0064452
NC_007508.1	artemis	LTR	1844340	1844750	.	+	.	STO_0064459
NC_007508.1	artemis	GFF	1848105	1848860	.	+	.	STO_0064479
NC_007508.1	artemis	GFF	1859667	1860161	.	+	.	STO_0064538
NC_007508.1	artemis	GFF	1860351	1860734	.	+	.	STO_0064539
NC_007508.1	artemis	GFF	1874661	1875284	.	+	.	STO_0064606
NC_007508.1	artemis	LTR	1883067	1885748	.	+	.	STO_0064639
NC_007508.1	artemis	LTR	1895523	1896692	.	+	.	STO_0064697
NC_007508.1	artemis	LTR	1900944	1901510	.	+	.	STO_0064714
NC_007508.1	artemis	GFF	1909020	1910231	.	+	.	STO_0064765
NC_007508.1	artemis	GFF	1925982	1927463	.	+	.	STO_0064865
NC_007508.1	artemis	LTR	1966812	1967408	.	+	.	STO_0065040
NC_007508.1	artemis	LTR	1971693	1971767	.	+	.	STO_0065083
NC_007508.1	artemis	LTR	1978416	1979459	.	+	.	STO_0065123
NC_007508.1	artemis	GFF	1980360	1981130	.	+	.	STO_0065125
NC_007508.1	artemis	LTR	1987965	1988810	.	+	.	STO_0065160
NC_007508.1	artemis	LTR	1993701	1994288	.	+	.	STO_0065191
NC_007508.1	artemis	LTR	1995834	1996280	.	+	.	STO_0065200
NC_007508.1	artemis	GFF	1999173	1999382	.	+	.	STO_0065219
NC_007508.1	artemis	LTR	2001435	2002655	.	+	.	STO_0065228
NC_007508.1	artemis	GFF	2013342	2013752	.	+	.	STO_0065276
NC_007508.1	artemis	LTR	2028006	2029688	.	+	.	STO_0065358
NC_007508.1	artemis	LTR	2040534	2041298	.	+	.	STO_0065401
NC_007508.1	artemis	GFF	2049624	2050463	.	+	.	STO_0065457
NC_007508.1	artemis	LTR	2067918	2068463	.	+	.	STO_0065567
NC_007508.1	artemis	LTR	2114277	2115047	.	+	.	STO_0065983
NC_007508.1	artemis	GFF	2118720	2120150	.	+	.	STO_0065998
NC_007508.1	artemis	GFF	2121036	2121614	.	+	.	STO_0066001
NC_007508.1	artemis	GFF	2123994	2125118	.	+	.	STO_0066015
NC_007508.1	artemis	GFF	2126565	2127218	.	+	.	STO_0066023
NC_007508.1	artemis	LTR	2128125	2129594	.	+	.	STO_0066031
NC_007508.1	artemis	LTR	2136801	2137076	.	+	.	STO_0066072
NC_007508.1	artemis	LTR	2147040	2148869	.	+	.	STO_0066124
NC_007508.1	artemis	LTR	2151159	2151830	.	+	.	STO_0066127
NC_007508.1	artemis	GFF	2155143	2158277	.	+	.	STO_0066160
NC_007508.1	artemis	LTR	2158758	2159687	.	+	.	STO_0066168
NC_007508.1	artemis	GFF	2167125	2168126	.	+	.	STO_0066201
NC_007508.1	artemis	LTR	2178270	2180858	.	+	.	STO_0066303
NC_007508.1	artemis	GFF	2246547	2246972	.	+	.	STO_0066729
NC_007508.1	artemis	LTR	2247078	2248466	.	+	.	STO_0066730
NC_007508.1	artemis	LTR	2318751	2319962	.	+	.	STO_0067138
NC_007508.1	artemis	GFF	2344569	2345099	.	+	.	STO_0067270
NC_007508.1	artemis	LTR	2349630	2350985	.	+	.	STO_0067300
NC_007508.1	artemis	GFF	2356506	2356913	.	+	.	STO_0067352
NC_007508.1	artemis	LTR	2357040	2358137	.	+	.	STO_0067353
NC_007508.1	artemis	LTR	2359008	2359793	.	+	.	STO_0067359
NC_007508.1	artemis	LTR	2360619	2361719	.	+	.	STO_0067363
NC_007508.1	artemis	LTR	2363454	2364650	.	+	.	STO_0067370
NC_007508.1	artemis	LTR	2383062	2383820	.	+	.	STO_0067471
NC_007508.1	artemis	LTR	2393220	2393438	.	+	.	STO_0067502
NC_007508.1	artemis	GFF	2394132	2395619	.	+	.	STO_0067505
NC_007508.1	artemis	LTR	2474349	2474759	.	+	.	STO_0068032
NC_007508.1	artemis	LTR	2488674	2490554	.	+	.	STO_0068142
NC_007508.1	artemis	GFF	2491797	2494424	.	+	.	STO_0068156
NC_007508.1	artemis	LTR	2499549	2500013	.	+	.	STO_0068199
NC_007508.1	artemis	LTR	2506179	2506577	.	+	.	STO_0068236
NC_007508.1	artemis	GFF	2529573	2529941	.	+	.	STO_0068346
NC_007508.1	artemis	LTR	2537109	2537618	.	+	.	STO_0068402
NC_007508.1	artemis	LTR	2537727	2538899	.	+	.	STO_0068404
NC_007508.1	artemis	LTR	2550984	2551334	.	+	.	STO_0068480
NC_007508.1	artemis	GFF	2576532	2577221	.	+	.	STO_0068627
NC_007508.1	artemis	LTR	2577336	2577581	.	+	.	STO_0068628
NC_007508.1	artemis	LTR	2578239	2579249	.	+	.	STO_0068631
NC_007508.1	artemis	LTR	2586903	2587916	.	+	.	STO_0068666
NC_007508.1	artemis	GFF	2589039	2589461	.	+	.	STO_0068673
NC_007508.1	artemis	LTR	2646999	2647595	.	+	.	STO_0069104
NC_007508.1	artemis	GFF	2654850	2655560	.	+	.	STO_0069152
NC_007508.1	artemis	LTR	2683746	2684624	.	+	.	STO_0069337
NC_007508.1	artemis	GFF	2687658	2688215	.	+	.	STO_0069359
NC_007508.1	artemis	LTR	2688429	2688845	.	+	.	STO_0069360
NC_007508.1	artemis	LTR	2689197	2689307	.	+	.	STO_0069364
NC_007508.1	artemis	GFF	2779584	2779877	.	+	.	STO_0069972
NC_007508.1	artemis	GFF	2801178	2802032	.	+	.	STO_0070138
NC_007508.1	artemis	GFF	2821461	2822333	.	+	.	STO_0070239
NC_007508.1	artemis	GFF	2822685	2822876	.	+	.	STO_0070240
NC_007508.1	artemis	GFF	2838882	2839583	.	+	.	STO_0070332
NC_007508.1	artemis	LTR	2848998	2849369	.	+	.	STO_0070395
NC_007508.1	artemis	LTR	2849751	2851478	.	+	.	STO_0070397
NC_007508.1	artemis	LTR	2852154	2852501	.	+	.	STO_0070398
NC_007508.1	artemis	LTR	2859930	2861048	.	+	.	STO_0070429
NC_007508.1	artemis	GFF	2881074	2882366	.	+	.	STO_0070505
NC_007508.1	artemis	LTR	2883672	2884316	.	+	.	STO_0070510
NC_007508.1	artemis	GFF	2885979	2887295	.	+	.	STO_0070516
NC_007508.1	artemis	GFF	2888409	2888756	.	+	.	STO_0070529
NC_007508.1	artemis	LTR	2895267	2896142	.	+	.	STO_0070558
NC_007508.1	artemis	LTR	2919630	2920367	.	+	.	STO_0070681
NC_007508.1	artemis	GFF	2924187	2926223	.	+	.	STO_0070700
NC_007508.1	artemis	GFF	2948712	2949089	.	+	.	STO_0070805
NC_007508.1	artemis	LTR	2956050	2956877	.	+	.	STO_0070862
NC_007508.1	artemis	GFF	2973831	2974898	.	+	.	STO_0070950
NC_007508.1	artemis	LTR	2975346	2976305	.	+	.	STO_0070953
NC_007508.1	artemis	LTR	2978121	2978930	.	+	.	STO_0070967
NC_007508.1	artemis	LTR	2998629	2999900	.	+	.	STO_0071083
NC_007508.1	artemis	LTR	3000312	3000491	.	+	.	STO_0071084
NC_007508.1	artemis	LTR	3008463	3009218	.	+	.	STO_0071128
NC_007508.1	artemis	GFF	3031248	3033608	.	+	.	STO_0071206
NC_007508.1	artemis	LTR	3062811	3063419	.	+	.	STO_0071398
NC_007508.1	artemis	LTR	3085563	3085760	.	+	.	STO_0071567
NC_007508.1	artemis	LTR	3130362	3131957	.	+	.	STO_0071876
NC_007508.1	artemis	LTR	3139083	3139514	.	+	.	STO_0071904
NC_007508.1	artemis	GFF	3139713	3140105	.	+	.	STO_0071905
NC_007508.1	artemis	LTR	3186240	3188801	.	+	.	STO_0072180
NC_007508.1	artemis	LTR	3220287	3220679	.	+	.	STO_0072376
NC_007508.1	artemis	LTR	3262896	3263483	.	+	.	STO_0072623
NC_007508.1	artemis	GFF	3276264	3277742	.	+	.	STO_0072696
NC_007508.1	artemis	GFF	3284226	3284807	.	+	.	STO_0072738
NC_007508.1	artemis	LTR	3296514	3298568	.	+	.	STO_0072803
NC_007508.1	artemis	GFF	3314478	3316073	.	+	.	STO_0072885
NC_007508.1	artemis	LTR	3319467	3320465	.	+	.	STO_0072896
NC_007508.1	artemis	LTR	3351669	3352496	.	+	.	STO_0073031
NC_007508.1	artemis	LTR	3386805	3386984	.	+	.	STO_0073163
NC_007508.1	artemis	LTR	3399387	3401594	.	+	.	STO_0073212
NC_007508.1	artemis	GFF	3431037	3431558	.	+	.	STO_0073352
NC_007508.1	artemis	LTR	3438597	3440483	.	+	.	STO_0073384
NC_007508.1	artemis	LTR	3442416	3444254	.	+	.	STO_0073386
NC_007508.1	artemis	LTR	3451977	3452840	.	+	.	STO_0073413
NC_007508.1	artemis	GFF	3459798	3460154	.	+	.	STO_0073438
NC_007508.1	artemis	LTR	3460728	3461375	.	+	.	STO_0073439
NC_007508.1	artemis	GFF	3474231	3475124	.	+	.	STO_0073509
NC_007508.1	artemis	GFF	3483354	3484217	.	+	.	STO_0073561
NC_007508.1	artemis	GFF	3494622	3495392	.	+	.	STO_0073637
NC_007508.1	artemis	LTR	3500307	3500630	.	+	.	STO_0073666
NC_007508.1	artemis	GFF	3500880	3502103	.	+	.	STO_0073667
NC_007508.1	artemis	LTR	3504480	3505526	.	+	.	STO_0073675
NC_007508.1	artemis	LTR	3510876	3511355	.	+	.	STO_0073697
NC_007508.1	artemis	LTR	3511470	3511892	.	+	.	STO_0073698
NC_007508.1	artemis	LTR	3521838	3522131	.	+	.	STO_0073741
NC_007508.1	artemis	LTR	3527826	3528428	.	+	.	STO_0073761
NC_007508.1	artemis	GFF	3528606	3529115	.	+	.	STO_0073762
NC_007508.1	artemis	LTR	3531963	3532796	.	+	.	STO_0073798
NC_007508.1	artemis	GFF	3532953	3533393	.	+	.	STO_0073799
NC_007508.1	artemis	LTR	3534096	3534503	.	+	.	STO_0073806
NC_007508.1	artemis	LTR	3535992	3536702	.	+	.	STO_0073811
NC_007508.1	artemis	LTR	3540327	3540581	.	+	.	STO_0073837
NC_007508.1	artemis	LTR	3542826	3544139	.	+	.	STO_0073843
NC_007508.1	artemis	GFF	3544422	3545078	.	+	.	STO_0073846
NC_007508.1	artemis	LTR	3583491	3583736	.	+	.	STO_0074056
NC_007508.1	artemis	GFF	3603210	3603647	.	+	.	STO_0074141
NC_007508.1	artemis	GFF	3640884	3641411	.	+	.	STO_0074341
NC_007508.1	artemis	LTR	3646602	3647999	.	+	.	STO_0074370
NC_007508.1	artemis	LTR	3669384	3671312	.	+	.	STO_0074463
NC_007508.1	artemis	LTR	3676530	3677933	.	+	.	STO_0074488
NC_007508.1	artemis	LTR	3701658	3703211	.	+	.	STO_0074550
NC_007508.1	artemis	GFF	3708927	3709559	.	+	.	STO_0074579
NC_007508.1	artemis	GFF	3711093	3711524	.	+	.	STO_0074585
NC_007508.1	artemis	LTR	3728697	3728792	.	+	.	STO_0074673
NC_007508.1	artemis	GFF	3735492	3736049	.	+	.	STO_0074694
NC_007508.1	artemis	LTR	3759945	3761540	.	+	.	STO_0074845
NC_007508.1	artemis	LTR	3784620	3786161	.	+	.	STO_0074927
NC_007508.1	artemis	LTR	3788067	3789101	.	+	.	STO_0074935
NC_007508.1	artemis	LTR	3818130	3819395	.	+	.	STO_0075061
NC_007508.1	artemis	LTR	3823422	3825047	.	+	.	STO_0075090
NC_007508.1	artemis	GFF	3841710	3842513	.	+	.	STO_0075164
NC_007508.1	artemis	LTR	3856386	3858509	.	+	.	STO_0075262
NC_007508.1	artemis	LTR	3862425	3862691	.	+	.	STO_0075290
NC_007508.1	artemis	GFF	3903771	3904481	.	+	.	STO_0075623
NC_007508.1	artemis	LTR	3905421	3907445	.	+	.	STO_0075628
NC_007508.1	artemis	LTR	3947838	3949532	.	+	.	STO_0075894
NC_007508.1	artemis	LTR	3962940	3963200	.	+	.	STO_0075950
NC_007508.1	artemis	LTR	3991308	3992138	.	+	.	STO_0076079
NC_007508.1	artemis	LTR	4013337	4015652	.	+	.	STO_0076182
NC_007508.1	artemis	LTR	4030317	4032584	.	+	.	STO_0076254
NC_007508.1	artemis	LTR	4065705	4066283	.	+	.	STO_0076457
NC_007508.1	artemis	LTR	4071144	4072154	.	+	.	STO_0076471
NC_007508.1	artemis	GFF	4089831	4090334	.	+	.	STO_0076622
NC_007508.1	artemis	LTR	4109946	4111250	.	+	.	STO_0076749
NC_007508.1	artemis	GFF	4112805	4114244	.	+	.	STO_0076753
NC_007508.1	artemis	GFF	4122750	4123037	.	+	.	STO_0076789
NC_007508.1	artemis	LTR	4127358	4128029	.	+	.	STO_0076811
NC_007508.1	artemis	GFF	4156275	4156790	.	+	.	STO_0076945
NC_007508.1	artemis	GFF	4160055	4162316	.	+	.	STO_0076969
NC_007508.1	artemis	GFF	4174890	4176218	.	+	.	STO_0077019
NC_007508.1	artemis	LTR	4252113	4252454	.	+	.	STO_0077457
NC_007508.1	artemis	LTR	4252935	4255595	.	+	.	STO_0077458
NC_007508.1	artemis	GFF	4259166	4261007	.	+	.	STO_0077508
NC_007508.1	artemis	LTR	4265208	4265516	.	+	.	STO_0077531
NC_007508.1	artemis	LTR	4270986	4271684	.	+	.	STO_0077569
NC_007508.1	artemis	LTR	4274685	4276172	.	+	.	STO_0077589
NC_007508.1	artemis	GFF	4286739	4287671	.	+	.	STO_0077654
NC_007508.1	artemis	LTR	4290318	4291181	.	+	.	STO_0077681
NC_007508.1	artemis	LTR	4319211	4319294	.	+	.	STO_0077895
NC_007508.1	artemis	GFF	4322415	4323530	.	+	.	STO_0077904
NC_007508.1	artemis	LTR	4345239	4346285	.	+	.	STO_0078027
NC_007508.1	artemis	GFF	4366623	4367156	.	+	.	STO_0078114
NC_007508.1	artemis	LTR	4377642	4378088	.	+	.	STO_0078201
NC_007508.1	artemis	GFF	4392522	4393013	.	+	.	STO_0078265
NC_007508.1	artemis	GFF	4397067	4397486	.	+	.	STO_0078291
NC_007508.1	artemis	LTR	4397931	4398320	.	+	.	STO_0078292
NC_007508.1	artemis	LTR	4416825	4417034	.	+	.	STO_0078364
NC_007508.1	artemis	LTR	4427055	4427783	.	+	.	STO_0078434
NC_007508.1	artemis	GFF	4429452	4430309	.	+	.	STO_0078447
NC_007508.1	artemis	LTR	4493448	4494335	.	+	.	STO_0078793
NC_007508.1	artemis	LTR	4511217	4512446	.	+	.	STO_0078868
NC_007508.1	artemis	GFF	4515333	4515695	.	+	.	STO_0078890
NC_007508.1	artemis	LTR	4531344	4532240	.	+	.	STO_0078920
NC_007508.1	artemis	LTR	4539894	4541690	.	+	.	STO_0078964
NC_007508.1	artemis	GFF	4580757	4580954	.	+	.	STO_0079153
NC_007508.1	artemis	LTR	4583322	4585022	.	+	.	STO_0079168
NC_007508.1	artemis	LTR	4586466	4587929	.	+	.	STO_0079175
NC_007508.1	artemis	LTR	4610691	4611137	.	+	.	STO_0079311
NC_007508.1	artemis	GFF	4614939	4615358	.	+	.	STO_0079332
NC_007508.1	artemis	LTR	4615485	4616270	.	+	.	STO_0079333
NC_007508.1	artemis	GFF	4628187	4628903	.	+	.	STO_0079396
NC_007508.1	artemis	GFF	4640118	4640906	.	+	.	STO_0079465
NC_007508.1	artemis	LTR	4663326	4663544	.	+	.	STO_0079571
NC_007508.1	artemis	GFF	4670637	4671821	.	+	.	STO_0079599
NC_007508.1	artemis	LTR	4722468	4723172	.	+	.	STO_0079862
NC_007508.1	artemis	GFF	4729329	4729691	.	+	.	STO_0079886
NC_007508.1	artemis	GFF	4741410	4742450	.	+	.	STO_0079945
NC_007508.1	artemis	LTR	4751505	4752446	.	+	.	STO_0079993
NC_007508.1	artemis	LTR	4754955	4755020	.	+	.	STO_0080013
NC_007508.1	artemis	LTR	4785858	4786547	.	+	.	STO_0080163
NC_007508.1	artemis	LTR	4799775	4800878	.	+	.	STO_0080238
NC_007508.1	artemis	GFF	4804371	4806485	.	+	.	STO_0080254
NC_007508.1	artemis	GFF	4808646	4809524	.	+	.	STO_0080263
NC_007508.1	artemis	LTR	4832601	4833200	.	+	.	STO_0080326
NC_007508.1	artemis	LTR	4908837	4910720	.	+	.	STO_0080674
NC_007508.1	artemis	LTR	4911111	4911563	.	+	.	STO_0080675
NC_007508.1	artemis	GFF	4916379	4917233	.	+	.	STO_0080710
NC_007508.1	artemis	LTR	4972683	4973123	.	+	.	STO_0081020
NC_007508.1	artemis	LTR	4984641	4985660	.	+	.	STO_0081069
NC_007508.1	artemis	LTR	4994511	4995407	.	+	.	STO_0081105
NC_007508.1	artemis	LTR	5022765	5023133	.	+	.	STO_0081286
NC_007508.1	artemis	LTR	5031159	5032193	.	+	.	STO_0081341
NC_007508.1	artemis	LTR	5081913	5083184	.	+	.	STO_0081625
NC_007508.1	artemis	LTR	5090562	5091515	.	+	.	STO_0081682
NC_007508.1	artemis	GFF	5093010	5093345	.	+	.	STO_0081693
NC_007508.1	artemis	LTR	5109042	5109353	.	+	.	STO_0081803
NC_007508.1	artemis	GFF	5133105	5133305	.	+	.	STO_0081948
NC_007508.1	artemis	GFF	5136216	5136656	.	+	.	STO_0081966
NC_007508.1	artemis	LTR	5137332	5137595	.	+	.	STO_0081973
NC_007508.1	artemis	LTR	5171576	5172592	.	-	.	STO_0082221
NC_007508.1	artemis	GFF	5163008	5164126	.	-	.	STO_0082242
NC_007508.1	artemis	LTR	5154776	5156329	.	-	.	STO_0082267
NC_007508.1	artemis	LTR	5150675	5152921	.	-	.	STO_0082275
NC_007508.1	artemis	LTR	5140649	5141947	.	-	.	STO_0082325
NC_007508.1	artemis	LTR	5122733	5126113	.	-	.	STO_0082394
NC_007508.1	artemis	LTR	5116106	5117995	.	-	.	STO_0082414
NC_007508.1	artemis	LTR	5107277	5107705	.	-	.	STO_0082454
NC_007508.1	artemis	GFF	5106737	5107141	.	-	.	STO_0082455
NC_007508.1	artemis	LTR	5083466	5084758	.	-	.	STO_0082609
NC_007508.1	artemis	GFF	5074835	5075464	.	-	.	STO_0082649
NC_007508.1	artemis	LTR	5070506	5074378	.	-	.	STO_0082652
NC_007508.1	artemis	LTR	5066435	5067532	.	-	.	STO_0082657
NC_007508.1	artemis	GFF	5050202	5051692	.	-	.	STO_0082791
NC_007508.1	artemis	LTR	5040791	5041510	.	-	.	STO_0082822
NC_007508.1	artemis	GFF	5027099	5029555	.	-	.	STO_0082893
NC_007508.1	artemis	LTR	5025779	5026714	.	-	.	STO_0082895
NC_007508.1	artemis	LTR	5012432	5013313	.	-	.	STO_0082962
NC_007508.1	artemis	LTR	4993178	4993957	.	-	.	STO_0083013
NC_007508.1	artemis	GFF	4974929	4975801	.	-	.	STO_0083094
NC_007508.1	artemis	GFF	4951781	4953961	.	-	.	STO_0083172
NC_007508.1	artemis	GFF	4945214	4946800	.	-	.	STO_0083222
NC_007508.1	artemis	LTR	4922027	4922224	.	-	.	STO_0083360
NC_007508.1	artemis	LTR	4906700	4906756	.	-	.	STO_0083451
NC_007508.1	artemis	LTR	4895663	4897312	.	-	.	STO_0083497
NC_007508.1	artemis	LTR	4892042	4893061	.	-	.	STO_0083503
NC_007508.1	artemis	LTR	4888280	4891297	.	-	.	STO_0083508
NC_007508.1	artemis	LTR	4886960	4887094	.	-	.	STO_0083522
NC_007508.1	artemis	LTR	4874924	4875481	.	-	.	STO_0083596
NC_007508.1	artemis	LTR	4863338	4866118	.	-	.	STO_0083631
NC_007508.1	artemis	LTR	4796171	4796752	.	-	.	STO_0084032
NC_007508.1	artemis	LTR	4792661	4794871	.	-	.	STO_0084037
NC_007508.1	artemis	GFF	4790780	4791103	.	-	.	STO_0084050
NC_007508.1	artemis	LTR	4778600	4779976	.	-	.	STO_0084122
NC_007508.1	artemis	LTR	4765754	4767127	.	-	.	STO_0084241
NC_007508.1	artemis	LTR	4756103	4756363	.	-	.	STO_0084294
NC_007508.1	artemis	LTR	4721381	4722214	.	-	.	STO_0084443
NC_007508.1	artemis	LTR	4718381	4720411	.	-	.	STO_0084446
NC_007508.1	artemis	GFF	4713416	4714378	.	-	.	STO_0084479
NC_007508.1	artemis	LTR	4710575	4711819	.	-	.	STO_0084487
NC_007508.1	artemis	LTR	4707563	4708630	.	-	.	STO_0084493
NC_007508.1	artemis	LTR	4698146	4698991	.	-	.	STO_0084544
NC_007508.1	artemis	LTR	4697678	4697722	.	-	.	STO_0084547
NC_007508.1	artemis	LTR	4695785	4696714	.	-	.	STO_0084555
NC_007508.1	artemis	LTR	4692659	4694197	.	-	.	STO_0084571
NC_007508.1	artemis	LTR	4681481	4682071	.	-	.	STO_0084615
NC_007508.1	artemis	LTR	4653491	4654504	.	-	.	STO_0084779
NC_007508.1	artemis	LTR	4652360	4653457	.	-	.	STO_0084780
NC_007508.1	artemis	LTR	4646762	4647091	.	-	.	STO_0084808
NC_007508.1	artemis	LTR	4644299	4646110	.	-	.	STO_0084813
NC_007508.1	artemis	LTR	4641281	4641871	.	-	.	STO_0084833
NC_007508.1	artemis	LTR	4623557	4623973	.	-	.	STO_0084896
NC_007508.1	artemis	LTR	4595246	4595791	.	-	.	STO_0085108
NC_007508.1	artemis	LTR	4566467	4567015	.	-	.	STO_0085272
NC_007508.1	artemis	LTR	4565381	4565503	.	-	.	STO_0085276
NC_007508.1	artemis	LTR	4535636	4536388	.	-	.	STO_0085496
NC_007508.1	artemis	LTR	4530305	4530547	.	-	.	STO_0085516
NC_007508.1	artemis	LTR	4524140	4524568	.	-	.	STO_0085552
NC_007508.1	artemis	LTR	4506860	4507189	.	-	.	STO_0085668
NC_007508.1	artemis	LTR	4490900	4492780	.	-	.	STO_0085725
NC_007508.1	artemis	LTR	4480556	4481413	.	-	.	STO_0085828
NC_007508.1	artemis	LTR	4471406	4472107	.	-	.	STO_0085877
NC_007508.1	artemis	LTR	4424186	4424944	.	-	.	STO_0086110
NC_007508.1	artemis	LTR	4405376	4406401	.	-	.	STO_0086198
NC_007508.1	artemis	LTR	4404155	4405060	.	-	.	STO_0086200
NC_007508.1	artemis	LTR	4393253	4394248	.	-	.	STO_0086258
NC_007508.1	artemis	LTR	4389329	4391155	.	-	.	STO_0086265
NC_007508.1	artemis	LTR	4384805	4385704	.	-	.	STO_0086295
NC_007508.1	artemis	GFF	4373726	4374340	.	-	.	STO_0086354
NC_007508.1	artemis	LTR	4369448	4371499	.	-	.	STO_0086369
NC_007508.1	artemis	GFF	4353281	4354111	.	-	.	STO_0086500
NC_007508.1	artemis	LTR	4351166	4351474	.	-	.	STO_0086507
NC_007508.1	artemis	GFF	4319594	4320085	.	-	.	STO_0086666
NC_007508.1	artemis	GFF	4317518	4318189	.	-	.	STO_0086677
NC_007508.1	artemis	LTR	4312940	4313482	.	-	.	STO_0086694
NC_007508.1	artemis	LTR	4310927	4311181	.	-	.	STO_0086709
NC_007508.1	artemis	GFF	4307864	4309135	.	-	.	STO_0086725
NC_007508.1	artemis	LTR	4306577	4307749	.	-	.	STO_0086726
NC_007508.1	artemis	LTR	4303085	4305772	.	-	.	STO_0086728
NC_007508.1	artemis	LTR	4300925	4302160	.	-	.	STO_0086738
NC_007508.1	artemis	LTR	4296209	4298716	.	-	.	STO_0086762
NC_007508.1	artemis	GFF	4283753	4284625	.	-	.	STO_0086870
NC_007508.1	artemis	GFF	4276841	4277419	.	-	.	STO_0086914
NC_007508.1	artemis	LTR	4268222	4269424	.	-	.	STO_0086953
NC_007508.1	artemis	LTR	4219616	4219756	.	-	.	STO_0087170
NC_007508.1	artemis	LTR	4217018	4217992	.	-	.	STO_0087183
NC_007508.1	artemis	LTR	4212935	4213111	.	-	.	STO_0087222
NC_007508.1	artemis	LTR	4204031	4204816	.	-	.	STO_0087250
NC_007508.1	artemis	LTR	4174115	4174558	.	-	.	STO_0087352
NC_007508.1	artemis	LTR	4166696	4167643	.	-	.	STO_0087385
NC_007508.1	artemis	LTR	4148957	4149454	.	-	.	STO_0087484
NC_007508.1	artemis	LTR	4134797	4137082	.	-	.	STO_0087579
NC_007508.1	artemis	LTR	4125506	4126558	.	-	.	STO_0087615
NC_007508.1	artemis	LTR	4115759	4116355	.	-	.	STO_0087656
NC_007508.1	artemis	LTR	4114595	4115656	.	-	.	STO_0087658
NC_007508.1	artemis	LTR	4106129	4107763	.	-	.	STO_0087692
NC_007508.1	artemis	LTR	4104212	4105966	.	-	.	STO_0087693
NC_007508.1	artemis	LTR	4098680	4100407	.	-	.	STO_0087745
NC_007508.1	artemis	LTR	4068461	4069594	.	-	.	STO_0088021
NC_007508.1	artemis	LTR	4063391	4063714	.	-	.	STO_0088053
NC_007508.1	artemis	GFF	4060139	4061149	.	-	.	STO_0088061
NC_007508.1	artemis	GFF	4025252	4025854	.	-	.	STO_0088224
NC_007508.1	artemis	LTR	4022393	4024255	.	-	.	STO_0088234
NC_007508.1	artemis	GFF	4011179	4011799	.	-	.	STO_0088298
NC_007508.1	artemis	LTR	4005578	4006378	.	-	.	STO_0088341
NC_007508.1	artemis	LTR	4002296	4003972	.	-	.	STO_0088347
NC_007508.1	artemis	LTR	3996239	3998194	.	-	.	STO_0088389
NC_007508.1	artemis	LTR	3973886	3974269	.	-	.	STO_0088513
NC_007508.1	artemis	LTR	3959078	3959983	.	-	.	STO_0088605
NC_007508.1	artemis	LTR	3944627	3946555	.	-	.	STO_0088662
NC_007508.1	artemis	LTR	3925448	3926323	.	-	.	STO_0088776
NC_007508.1	artemis	LTR	3916454	3919693	.	-	.	STO_0088821
NC_007508.1	artemis	LTR	3875174	3875506	.	-	.	STO_0089084
NC_007508.1	artemis	LTR	3870626	3871264	.	-	.	STO_0089131
NC_007508.1	artemis	LTR	3830294	3831913	.	-	.	STO_0089447
NC_007508.1	artemis	LTR	3826205	3826936	.	-	.	STO_0089468
NC_007508.1	artemis	GFF	3825257	3825679	.	-	.	STO_0089472
NC_007508.1	artemis	GFF	3812204	3812530	.	-	.	STO_0089530
NC_007508.1	artemis	GFF	3807158	3807850	.	-	.	STO_0089536
NC_007508.1	artemis	LTR	3797843	3798313	.	-	.	STO_0089589
NC_007508.1	artemis	LTR	3776333	3777487	.	-	.	STO_0089667
NC_007508.1	artemis	LTR	3765401	3767194	.	-	.	STO_0089772
NC_007508.1	artemis	LTR	3750290	3750799	.	-	.	STO_0089855
NC_007508.1	artemis	LTR	3747302	3747754	.	-	.	STO_0089868
NC_007508.1	artemis	LTR	3743000	3743998	.	-	.	STO_0089874
NC_007508.1	artemis	GFF	3741698	3742246	.	-	.	STO_0089876
NC_007508.1	artemis	LTR	3736427	3736867	.	-	.	STO_0089900
NC_007508.1	artemis	LTR	3717755	3721765	.	-	.	STO_0090004
NC_007508.1	artemis	LTR	3705278	3707410	.	-	.	STO_0090089
NC_007508.1	artemis	LTR	3697910	3698311	.	-	.	STO_0090132
NC_007508.1	artemis	LTR	3695651	3697576	.	-	.	STO_0090134
NC_007508.1	artemis	LTR	3694766	3695323	.	-	.	STO_0090135
NC_007508.1	artemis	LTR	3689873	3690394	.	-	.	STO_0090160
NC_007508.1	artemis	GFF	3687797	3689695	.	-	.	STO_0090161
NC_007508.1	artemis	GFF	3679271	3680398	.	-	.	STO_0090200
NC_007508.1	artemis	GFF	3678761	3679204	.	-	.	STO_0090201
NC_007508.1	artemis	LTR	3671420	3671959	.	-	.	STO_0090224
NC_007508.1	artemis	LTR	3638684	3639199	.	-	.	STO_0090419
NC_007508.1	artemis	LTR	3636692	3637303	.	-	.	STO_0090424
NC_007508.1	artemis	LTR	3617480	3618094	.	-	.	STO_0090569
NC_007508.1	artemis	GFF	3616049	3616372	.	-	.	STO_0090584
NC_007508.1	artemis	LTR	3586640	3589582	.	-	.	STO_0090746
NC_007508.1	artemis	GFF	3575420	3576280	.	-	.	STO_0090814
NC_007508.1	artemis	LTR	3566522	3569470	.	-	.	STO_0090830
NC_007508.1	artemis	LTR	3529685	3529879	.	-	.	STO_0091026
NC_007508.1	artemis	GFF	3524096	3525091	.	-	.	STO_0091067
NC_007508.1	artemis	LTR	3499538	3499678	.	-	.	STO_0091270
NC_007508.1	artemis	GFF	3485987	3486892	.	-	.	STO_0091342
NC_007508.1	artemis	GFF	3484487	3484984	.	-	.	STO_0091345
NC_007508.1	artemis	LTR	3479639	3482203	.	-	.	STO_0091353
NC_007508.1	artemis	LTR	3477845	3479032	.	-	.	STO_0091356
NC_007508.1	artemis	LTR	3470258	3471241	.	-	.	STO_0091387
NC_007508.1	artemis	LTR	3469178	3469624	.	-	.	STO_0091395
NC_007508.1	artemis	LTR	3454427	3455233	.	-	.	STO_0091491
NC_007508.1	artemis	GFF	3449198	3449935	.	-	.	STO_0091513
NC_007508.1	artemis	LTR	3428861	3429334	.	-	.	STO_0091621
NC_007508.1	artemis	GFF	3419498	3419854	.	-	.	STO_0091651
NC_007508.1	artemis	LTR	3414056	3416866	.	-	.	STO_0091668
NC_007508.1	artemis	LTR	3395558	3395707	.	-	.	STO_0091795
NC_007508.1	artemis	LTR	3378614	3379942	.	-	.	STO_0091857
NC_007508.1	artemis	LTR	3358031	3358276	.	-	.	STO_0091987
NC_007508.1	artemis	LTR	3347435	3347812	.	-	.	STO_0092063
NC_007508.1	artemis	LTR	3337670	3338608	.	-	.	STO_0092101
NC_007508.1	artemis	GFF	3334049	3334438	.	-	.	STO_0092116
NC_007508.1	artemis	LTR	3331553	3332122	.	-	.	STO_0092119
NC_007508.1	artemis	LTR	3325994	3328054	.	-	.	STO_0092135
NC_007508.1	artemis	GFF	3321329	3322666	.	-	.	STO_0092157
NC_007508.1	artemis	LTR	3286718	3287548	.	-	.	STO_0092368
NC_007508.1	artemis	LTR	3274367	3275851	.	-	.	STO_0092426
NC_007508.1	artemis	LTR	3270500	3271423	.	-	.	STO_0092451
NC_007508.1	artemis	LTR	3268325	3269326	.	-	.	STO_0092453
NC_007508.1	artemis	LTR	3265685	3267553	.	-	.	STO_0092458
NC_007508.1	artemis	LTR	3263681	3264280	.	-	.	STO_0092465
NC_007508.1	artemis	LTR	3258743	3259420	.	-	.	STO_0092493
NC_007508.1	artemis	LTR	3255161	3256084	.	-	.	STO_0092508
NC_007508.1	artemis	LTR	3251924	3254056	.	-	.	STO_0092512
NC_007508.1	artemis	GFF	3245768	3246262	.	-	.	STO_0092561
NC_007508.1	artemis	GFF	3244979	3245683	.	-	.	STO_0092562
NC_007508.1	artemis	GFF	3239582	3241729	.	-	.	STO_0092585
NC_007508.1	artemis	LTR	3237335	3237646	.	-	.	STO_0092608
NC_007508.1	artemis	LTR	3234866	3235036	.	-	.	STO_0092615
NC_007508.1	artemis	LTR	3229265	3230764	.	-	.	STO_0092670
NC_007508.1	artemis	LTR	3224912	3225481	.	-	.	STO_0092691
NC_007508.1	artemis	LTR	3224495	3224731	.	-	.	STO_0092692
NC_007508.1	artemis	LTR	3222212	3224287	.	-	.	STO_0092693
NC_007508.1	artemis	LTR	3216668	3216967	.	-	.	STO_0092712
NC_007508.1	artemis	LTR	3209987	3211306	.	-	.	STO_0092748
NC_007508.1	artemis	LTR	3198860	3200866	.	-	.	STO_0092842
NC_007508.1	artemis	LTR	3194234	3195232	.	-	.	STO_0092878
NC_007508.1	artemis	GFF	3171929	3172891	.	-	.	STO_0093035
NC_007508.1	artemis	LTR	3169424	3171772	.	-	.	STO_0093036
NC_007508.1	artemis	LTR	3169103	3169327	.	-	.	STO_0093037
NC_007508.1	artemis	LTR	3167459	3168067	.	-	.	STO_0093046
NC_007508.1	artemis	LTR	3162956	3164299	.	-	.	STO_0093090
NC_007508.1	artemis	LTR	3156995	3158431	.	-	.	STO_0093128
NC_007508.1	artemis	LTR	3155735	3156844	.	-	.	STO_0093129
NC_007508.1	artemis	LTR	3150071	3151027	.	-	.	STO_0093152
NC_007508.1	artemis	GFF	3127046	3127942	.	-	.	STO_0093230
NC_007508.1	artemis	LTR	3125498	3126712	.	-	.	STO_0093231
NC_007508.1	artemis	LTR	3116126	3116728	.	-	.	STO_0093275
NC_007508.1	artemis	LTR	3103787	3106480	.	-	.	STO_0093301
NC_007508.1	artemis	LTR	3099029	3102613	.	-	.	STO_0093304
NC_007508.1	artemis	LTR	3091406	3094111	.	-	.	STO_0093319
NC_007508.1	artemis	LTR	3088886	3090853	.	-	.	STO_0093321
NC_007508.1	artemis	LTR	3068459	3068941	.	-	.	STO_0093525
NC_007508.1	artemis	LTR	3065624	3067306	.	-	.	STO_0093530
NC_007508.1	artemis	LTR	3063575	3065251	.	-	.	STO_0093534
NC_007508.1	artemis	LTR	3056510	3056812	.	-	.	STO_0093555
NC_007508.1	artemis	LTR	3049136	3050887	.	-	.	STO_0093589
NC_007508.1	artemis	LTR	2994929	2995642	.	-	.	STO_0093964
NC_007508.1	artemis	LTR	2993537	2994892	.	-	.	STO_0093965
NC_007508.1	artemis	LTR	2968112	2969347	.	-	.	STO_0094051
NC_007508.1	artemis	LTR	2957447	2958997	.	-	.	STO_0094095
NC_007508.1	artemis	LTR	2952785	2953012	.	-	.	STO_0094126
NC_007508.1	artemis	LTR	2940506	2941423	.	-	.	STO_0094196
NC_007508.1	artemis	LTR	2935655	2936023	.	-	.	STO_0094220
NC_007508.1	artemis	LTR	2933906	2935513	.	-	.	STO_0094221
NC_007508.1	artemis	LTR	2931890	2933680	.	-	.	STO_0094222
NC_007508.1	artemis	GFF	2921456	2921650	.	-	.	STO_0094285
NC_007508.1	artemis	LTR	2906342	2908099	.	-	.	STO_0094365
NC_007508.1	artemis	LTR	2904545	2905066	.	-	.	STO_0094369
NC_007508.1	artemis	LTR	2899958	2900458	.	-	.	STO_0094386
NC_007508.1	artemis	LTR	2894201	2894629	.	-	.	STO_0094439
NC_007508.1	artemis	LTR	2874455	2876008	.	-	.	STO_0094553
NC_007508.1	artemis	GFF	2868638	2869846	.	-	.	STO_0094579
NC_007508.1	artemis	LTR	2857544	2859259	.	-	.	STO_0094634
NC_007508.1	artemis	GFF	2836364	2837311	.	-	.	STO_0094729
NC_007508.1	artemis	LTR	2803988	2805235	.	-	.	STO_0094910
NC_007508.1	artemis	LTR	2769104	2770099	.	-	.	STO_0095209
NC_007508.1	artemis	LTR	2765072	2767549	.	-	.	STO_0095231
NC_007508.1	artemis	LTR	2759069	2759572	.	-	.	STO_0095251
NC_007508.1	artemis	LTR	2742815	2743228	.	-	.	STO_0095339
NC_007508.1	artemis	LTR	2732372	2732455	.	-	.	STO_0095394
NC_007508.1	artemis	LTR	2657420	2658211	.	-	.	STO_0095783
NC_007508.1	artemis	LTR	2649365	2649724	.	-	.	STO_0095840
NC_007508.1	artemis	LTR	2648327	2649013	.	-	.	STO_0095841
NC_007508.1	artemis	GFF	2646407	2646574	.	-	.	STO_0095852
NC_007508.1	artemis	LTR	2639120	2639785	.	-	.	STO_0095894
NC_007508.1	artemis	LTR	2623583	2623924	.	-	.	STO_0095995
NC_007508.1	artemis	LTR	2614826	2615671	.	-	.	STO_0096019
NC_007508.1	artemis	LTR	2567684	2568361	.	-	.	STO_0096285
NC_007508.1	artemis	GFF	2564924	2565544	.	-	.	STO_0096305
NC_007508.1	artemis	GFF	2530169	2531104	.	-	.	STO_0096474
NC_007508.1	artemis	LTR	2525252	2526055	.	-	.	STO_0096491
NC_007508.1	artemis	LTR	2513741	2514757	.	-	.	STO_0096530
NC_007508.1	artemis	LTR	2409845	2410279	.	-	.	STO_0097092
NC_007508.1	artemis	LTR	2329526	2330113	.	-	.	STO_0097446
NC_007508.1	artemis	GFF	2314061	2314693	.	-	.	STO_0097542
NC_007508.1	artemis	LTR	2300552	2300674	.	-	.	STO_0097589
NC_007508.1	artemis	GFF	2298983	2299606	.	-	.	STO_0097598
NC_007508.1	artemis	LTR	2297363	2298469	.	-	.	STO_0097603
NC_007508.1	artemis	GFF	2295494	2296960	.	-	.	STO_0097608
NC_007508.1	artemis	GFF	2292932	2293546	.	-	.	STO_0097610
NC_007508.1	artemis	LTR	2290736	2291134	.	-	.	STO_0097622
NC_007508.1	artemis	LTR	2289566	2290561	.	-	.	STO_0097624
NC_007508.1	artemis	LTR	2271164	2272066	.	-	.	STO_0097731
NC_007508.1	artemis	LTR	2251436	2252146	.	-	.	STO_0097835
NC_007508.1	artemis	LTR	2248721	2250310	.	-	.	STO_0097844
NC_007508.1	artemis	LTR	2235848	2236345	.	-	.	STO_0097956
NC_007508.1	artemis	LTR	2232812	2233330	.	-	.	STO_0097960
NC_007508.1	artemis	LTR	2232401	2232484	.	-	.	STO_0097964
NC_007508.1	artemis	LTR	2221313	2223367	.	-	.	STO_0098027
NC_007508.1	artemis	LTR	2218457	2221114	.	-	.	STO_0098028
NC_007508.1	artemis	LTR	2217395	2217991	.	-	.	STO_0098029
NC_007508.1	artemis	GFF	2190746	2191213	.	-	.	STO_0098184
NC_007508.1	artemis	LTR	2174651	2177392	.	-	.	STO_0098235
NC_007508.1	artemis	LTR	2143562	2144329	.	-	.	STO_0098382
NC_007508.1	artemis	LTR	2132024	2133079	.	-	.	STO_0098447
NC_007508.1	artemis	LTR	2130062	2130589	.	-	.	STO_0098456
NC_007508.1	artemis	LTR	2115128	2115430	.	-	.	STO_0098537
NC_007508.1	artemis	LTR	2075351	2076610	.	-	.	STO_0098802
NC_007508.1	artemis	GFF	2072741	2073793	.	-	.	STO_0098807
NC_007508.1	artemis	GFF	2017211	2017783	.	-	.	STO_0099101
NC_007508.1	artemis	LTR	2011595	2012131	.	-	.	STO_0099117
NC_007508.1	artemis	GFF	2009234	2010556	.	-	.	STO_0099126
NC_007508.1	artemis	LTR	2007227	2007736	.	-	.	STO_0099137
NC_007508.1	artemis	LTR	2003072	2003647	.	-	.	STO_0099152
NC_007508.1	artemis	LTR	1983800	1984039	.	-	.	STO_0099268
NC_007508.1	artemis	GFF	1983410	1983511	.	-	.	STO_0099269
NC_007508.1	artemis	LTR	1935113	1936231	.	-	.	STO_0099525
NC_007508.1	artemis	LTR	1921403	1921684	.	-	.	STO_0099610
NC_007508.1	artemis	LTR	1915775	1916344	.	-	.	STO_0099637
NC_007508.1	artemis	LTR	1907348	1907755	.	-	.	STO_0099698
NC_007508.1	artemis	LTR	1900196	1900447	.	-	.	STO_0099721
NC_007508.1	artemis	GFF	1899473	1899997	.	-	.	STO_0099723
NC_007508.1	artemis	GFF	1892507	1893931	.	-	.	STO_0099755
NC_007508.1	artemis	GFF	1866251	1866538	.	-	.	STO_0099887
NC_007508.1	artemis	GFF	1858196	1858525	.	-	.	STO_0099931
NC_007508.1	artemis	LTR	1854698	1855945	.	-	.	STO_0099934
NC_007508.1	artemis	LTR	1853159	1854328	.	-	.	STO_0099935
NC_007508.1	artemis	LTR	1851455	1852687	.	-	.	STO_0099937
NC_007508.1	artemis	LTR	1850081	1850557	.	-	.	STO_0099941
NC_007508.1	artemis	LTR	1810844	1811485	.	-	.	STO_0100103
NC_007508.1	artemis	LTR	1796195	1797001	.	-	.	STO_0100177
NC_007508.1	artemis	LTR	1794383	1795111	.	-	.	STO_0100188
NC_007508.1	artemis	LTR	1783961	1784725	.	-	.	STO_0100247
NC_007508.1	artemis	LTR	1780952	1783759	.	-	.	STO_0100249
NC_007508.1	artemis	LTR	1779695	1780888	.	-	.	STO_0100251
NC_007508.1	artemis	GFF	1778141	1779580	.	-	.	STO_0100253
NC_007508.1	artemis	LTR	1777334	1777819	.	-	.	STO_0100255
NC_007508.1	artemis	LTR	1770710	1771633	.	-	.	STO_0100298
NC_007508.1	artemis	GFF	1718570	1718956	.	-	.	STO_0100611
NC_007508.1	artemis	GFF	1706147	1708186	.	-	.	STO_0100695
NC_007508.1	artemis	LTR	1667855	1668382	.	-	.	STO_0100905
NC_007508.1	artemis	LTR	1662158	1662949	.	-	.	STO_0100915
NC_007508.1	artemis	GFF	1657736	1658197	.	-	.	STO_0100934
NC_007508.1	artemis	LTR	1654943	1655740	.	-	.	STO_0100941
NC_007508.1	artemis	LTR	1649711	1650586	.	-	.	STO_0100966
NC_007508.1	artemis	GFF	1648439	1649221	.	-	.	STO_0100975
NC_007508.1	artemis	GFF	1642574	1646029	.	-	.	STO_0100988
NC_007508.1	artemis	LTR	1641431	1642318	.	-	.	STO_0100990
NC_007508.1	artemis	LTR	1640618	1641130	.	-	.	STO_0100991
NC_007508.1	artemis	LTR	1638752	1639294	.	-	.	STO_0101004
NC_007508.1	artemis	LTR	1637135	1638364	.	-	.	STO_0101006
NC_007508.1	artemis	LTR	1609601	1610197	.	-	.	STO_0101133
NC_007508.1	artemis	LTR	1591691	1592860	.	-	.	STO_0101193
NC_007508.1	artemis	LTR	1589420	1589593	.	-	.	STO_0101213
NC_007508.1	artemis	LTR	1578371	1579900	.	-	.	STO_0101287
NC_007508.1	artemis	LTR	1547738	1549816	.	-	.	STO_0101409
NC_007508.1	artemis	GFF	1535885	1538353	.	-	.	STO_0101448
NC_007508.1	artemis	GFF	1517396	1517854	.	-	.	STO_0101559
NC_007508.1	artemis	LTR	1460006	1461082	.	-	.	STO_0101913
NC_007508.1	artemis	GFF	1459415	1459876	.	-	.	STO_0101914
NC_007508.1	artemis	GFF	1443305	1443460	.	-	.	STO_0102042
NC_007508.1	artemis	GFF	1432499	1432894	.	-	.	STO_0102125
NC_007508.1	artemis	LTR	1429502	1430656	.	-	.	STO_0102136
NC_007508.1	artemis	LTR	1428632	1428895	.	-	.	STO_0102140
NC_007508.1	artemis	LTR	1425224	1425829	.	-	.	STO_0102158
NC_007508.1	artemis	GFF	1416659	1417366	.	-	.	STO_0102202
NC_007508.1	artemis	LTR	1409192	1410508	.	-	.	STO_0102218
NC_007508.1	artemis	LTR	1407059	1408966	.	-	.	STO_0102220
NC_007508.1	artemis	LTR	1360277	1362559	.	-	.	STO_0102459
NC_007508.1	artemis	LTR	1261733	1263127	.	-	.	STO_0103079
NC_007508.1	artemis	LTR	1223339	1224097	.	-	.	STO_0103399
NC_007508.1	artemis	LTR	1200431	1202515	.	-	.	STO_0103570
NC_007508.1	artemis	GFF	1178813	1179811	.	-	.	STO_0103664
NC_007508.1	artemis	GFF	1171907	1173025	.	-	.	STO_0103697
NC_007508.1	artemis	LTR	1158605	1160410	.	-	.	STO_0103767
NC_007508.1	artemis	LTR	1156364	1157950	.	-	.	STO_0103772
NC_007508.1	artemis	LTR	1105016	1106053	.	-	.	STO_0104109
NC_007508.1	artemis	GFF	1094165	1094608	.	-	.	STO_0104171
NC_007508.1	artemis	GFF	1076891	1077406	.	-	.	STO_0104214
NC_007508.1	artemis	GFF	1061459	1063246	.	-	.	STO_0104277
NC_007508.1	artemis	LTR	1057874	1059550	.	-	.	STO_0104289
NC_007508.1	artemis	LTR	1051235	1052044	.	-	.	STO_0104319
NC_007508.1	artemis	LTR	1050431	1051129	.	-	.	STO_0104320
NC_007508.1	artemis	GFF	1049210	1049599	.	-	.	STO_0104327
NC_007508.1	artemis	GFF	1048337	1049083	.	-	.	STO_0104328
NC_007508.1	artemis	GFF	1035083	1035604	.	-	.	STO_0104393
NC_007508.1	artemis	LTR	1030190	1031479	.	-	.	STO_0104407
NC_007508.1	artemis	LTR	1014053	1016338	.	-	.	STO_0104475
NC_007508.1	artemis	LTR	1011800	1012390	.	-	.	STO_0104481
NC_007508.1	artemis	LTR	997955	1000147	.	-	.	STO_0104537
NC_007508.1	artemis	LTR	995993	996736	.	-	.	STO_0104549
NC_007508.1	artemis	GFF	993443	994597	.	-	.	STO_0104555
NC_007508.1	artemis	GFF	975440	976837	.	-	.	STO_0104665
NC_007508.1	artemis	GFF	954584	954991	.	-	.	STO_0104750
NC_007508.1	artemis	GFF	931169	932755	.	-	.	STO_0104855
NC_007508.1	artemis	LTR	930797	931111	.	-	.	STO_0104856
NC_007508.1	artemis	LTR	910769	911287	.	-	.	STO_0104961
NC_007508.1	artemis	GFF	904202	905791	.	-	.	STO_0105001
NC_007508.1	artemis	LTR	897461	898120	.	-	.	STO_0105019
NC_007508.1	artemis	GFF	892454	893137	.	-	.	STO_0105040
NC_007508.1	artemis	LTR	891710	892285	.	-	.	STO_0105041
NC_007508.1	artemis	LTR	883055	883798	.	-	.	STO_0105078
NC_007508.1	artemis	LTR	854927	856648	.	-	.	STO_0105219
NC_007508.1	artemis	LTR	828386	829189	.	-	.	STO_0105354
NC_007508.1	artemis	LTR	788936	790015	.	-	.	STO_0105532
NC_007508.1	artemis	LTR	743318	744811	.	-	.	STO_0105811
NC_007508.1	artemis	LTR	736187	737158	.	-	.	STO_0105852
NC_007508.1	artemis	LTR	723338	725206	.	-	.	STO_0105886
NC_007508.1	artemis	GFF	683630	683977	.	-	.	STO_0106169
NC_007508.1	artemis	LTR	672227	672787	.	-	.	STO_0106225
NC_007508.1	artemis	LTR	633287	633655	.	-	.	STO_0106472
NC_007508.1	artemis	LTR	632702	633166	.	-	.	STO_0106473
NC_007508.1	artemis	LTR	630890	632173	.	-	.	STO_0106480
NC_007508.1	artemis	LTR	614408	615958	.	-	.	STO_0106567
NC_007508.1	artemis	LTR	613538	614317	.	-	.	STO_0106568
NC_007508.1	artemis	LTR	609788	611344	.	-	.	STO_0106580
NC_007508.1	artemis	LTR	595352	597223	.	-	.	STO_0106644
NC_007508.1	artemis	LTR	593042	595165	.	-	.	STO_0106645
NC_007508.1	artemis	LTR	565811	566674	.	-	.	STO_0106874
NC_007508.1	artemis	LTR	563351	563755	.	-	.	STO_0106886
NC_007508.1	artemis	LTR	561524	563086	.	-	.	STO_0106888
NC_007508.1	artemis	LTR	546218	546571	.	-	.	STO_0106987
NC_007508.1	artemis	LTR	537317	538333	.	-	.	STO_0107008
NC_007508.1	artemis	LTR	503840	504724	.	-	.	STO_0107156
NC_007508.1	artemis	LTR	474317	475849	.	-	.	STO_0107317
NC_007508.1	artemis	LTR	469724	470224	.	-	.	STO_0107340
NC_007508.1	artemis	LTR	469361	469438	.	-	.	STO_0107342
NC_007508.1	artemis	LTR	462452	464764	.	-	.	STO_0107360
NC_007508.1	artemis	GFF	455951	456781	.	-	.	STO_0107395
NC_007508.1	artemis	LTR	440744	441535	.	-	.	STO_0107440
NC_007508.1	artemis	LTR	426779	428125	.	-	.	STO_0107511
NC_007508.1	artemis	LTR	425516	425704	.	-	.	STO_0107513
NC_007508.1	artemis	LTR	408311	409984	.	-	.	STO_0107590
NC_007508.1	artemis	LTR	401465	402223	.	-	.	STO_0107639
NC_007508.1	artemis	LTR	382250	383359	.	-	.	STO_0107750
NC_007508.1	artemis	GFF	340751	341533	.	-	.	STO_0107934
NC_007508.1	artemis	LTR	330743	331930	.	-	.	STO_0107965
NC_007508.1	artemis	LTR	324785	325324	.	-	.	STO_0107996
NC_007508.1	artemis	LTR	322676	324040	.	-	.	STO_0107998
NC_007508.1	artemis	LTR	319343	319951	.	-	.	STO_0108011
NC_007508.1	artemis	LTR	292127	292522	.	-	.	STO_0108138
NC_007508.1	artemis	LTR	282761	283093	.	-	.	STO_0108191
NC_007508.1	artemis	LTR	246263	247345	.	-	.	STO_0108490
NC_007508.1	artemis	GFF	236693	237508	.	-	.	STO_0108556
NC_007508.1	artemis	GFF	232940	233743	.	-	.	STO_0108574
NC_007508.1	artemis	LTR	195620	195979	.	-	.	STO_0108760
NC_007508.1	artemis	GFF	191795	192748	.	-	.	STO_0108773
NC_007508.1	artemis	LTR	187256	187657	.	-	.	STO_0108807
NC_007508.1	artemis	GFF	140585	141559	.	-	.	STO_0109126
NC_007508.1	artemis	GFF	114236	115219	.	-	.	STO_0109259
NC_007508.1	artemis	LTR	81059	81589	.	-	.	STO_0109409
NC_007508.1	artemis	GFF	33350	34126	.	-	.	STO_0109673
NC_007508.1	artemis	LTR	15371	16300	.	-	.	STO_0109805
NC_007508.1	artemis	GFF	15026	15133	.	-	.	STO_0109806
NC_007508.1	artemis	LTR	5177611	5177988	.	-	.	STO_0109915
NC_007508.1	artemis	LTR	5166724	5167587	.	-	.	STO_0109950
NC_007508.1	artemis	LTR	5133892	5134044	.	-	.	STO_0110105
NC_007508.1	artemis	LTR	5113753	5114961	.	-	.	STO_0110164
NC_007508.1	artemis	LTR	5107990	5108445	.	-	.	STO_0110197
NC_007508.1	artemis	GFF	5077012	5077536	.	-	.	STO_0110439
NC_007508.1	artemis	LTR	5069164	5069364	.	-	.	STO_0110479
NC_007508.1	artemis	LTR	5045653	5047314	.	-	.	STO_0110656
NC_007508.1	artemis	LTR	5044846	5045340	.	-	.	STO_0110658
NC_007508.1	artemis	GFF	5041519	5042316	.	-	.	STO_0110664
NC_007508.1	artemis	LTR	5029765	5030613	.	-	.	STO_0110784
NC_007508.1	artemis	GFF	5024221	5024682	.	-	.	STO_0110823
NC_007508.1	artemis	LTR	5023198	5023455	.	-	.	STO_0110829
NC_007508.1	artemis	GFF	5005636	5006583	.	-	.	STO_0110946
NC_007508.1	artemis	GFF	4970239	4971039	.	-	.	STO_0111105
NC_007508.1	artemis	GFF	4969297	4969830	.	-	.	STO_0111107
NC_007508.1	artemis	LTR	4964395	4966128	.	-	.	STO_0111126
NC_007508.1	artemis	GFF	4954339	4955097	.	-	.	STO_0111153
NC_007508.1	artemis	LTR	4932658	4934898	.	-	.	STO_0111229
NC_007508.1	artemis	LTR	4925740	4927554	.	-	.	STO_0111260
NC_007508.1	artemis	LTR	4922389	4923687	.	-	.	STO_0111265
NC_007508.1	artemis	LTR	4916188	4916382	.	-	.	STO_0111304
NC_007508.1	artemis	GFF	4907104	4908345	.	-	.	STO_0111355
NC_007508.1	artemis	GFF	4897783	4898370	.	-	.	STO_0111416
NC_007508.1	artemis	LTR	4893496	4894611	.	-	.	STO_0111435
NC_007508.1	artemis	GFF	4874227	4874658	.	-	.	STO_0111524
NC_007508.1	artemis	LTR	4856974	4857609	.	-	.	STO_0111614
NC_007508.1	artemis	LTR	4802197	4803321	.	-	.	STO_0111817
NC_007508.1	artemis	GFF	4795600	4796136	.	-	.	STO_0111857
NC_007508.1	artemis	LTR	4784101	4784358	.	-	.	STO_0111917
NC_007508.1	artemis	LTR	4771231	4771605	.	-	.	STO_0112004
NC_007508.1	artemis	LTR	4762930	4764810	.	-	.	STO_0112041
NC_007508.1	artemis	GFF	4757458	4758441	.	-	.	STO_0112055
NC_007508.1	artemis	GFF	4745725	4747251	.	-	.	STO_0112125
NC_007508.1	artemis	GFF	4743757	4744716	.	-	.	STO_0112128
NC_007508.1	artemis	LTR	4732330	4734381	.	-	.	STO_0112198
NC_007508.1	artemis	GFF	4712020	4712694	.	-	.	STO_0112338
NC_007508.1	artemis	LTR	4703380	4704165	.	-	.	STO_0112362
NC_007508.1	artemis	LTR	4677934	4678383	.	-	.	STO_0112489
NC_007508.1	artemis	LTR	4637947	4639608	.	-	.	STO_0112739
NC_007508.1	artemis	GFF	4624021	4625019	.	-	.	STO_0112795
NC_007508.1	artemis	GFF	4621198	4623417	.	-	.	STO_0112803
NC_007508.1	artemis	LTR	4613086	4613772	.	-	.	STO_0112847
NC_007508.1	artemis	LTR	4590847	4591428	.	-	.	STO_0113021
NC_007508.1	artemis	GFF	4590244	4590705	.	-	.	STO_0113022
NC_007508.1	artemis	GFF	4579405	4580013	.	-	.	STO_0113074
NC_007508.1	artemis	LTR	4578964	4579230	.	-	.	STO_0113075
NC_007508.1	artemis	GFF	4576564	4578678	.	-	.	STO_0113078
NC_007508.1	artemis	LTR	4562668	4563108	.	-	.	STO_0113152
NC_007508.1	artemis	GFF	4537345	4538745	.	-	.	STO_0113234
NC_007508.1	artemis	LTR	4536583	4537101	.	-	.	STO_0113236
NC_007508.1	artemis	LTR	4504246	4505499	.	-	.	STO_0113356
NC_007508.1	artemis	LTR	4502476	4503468	.	-	.	STO_0113357
NC_007508.1	artemis	LTR	4501033	4502307	.	-	.	STO_0113360
NC_007508.1	artemis	LTR	4498954	4499823	.	-	.	STO_0113363
NC_007508.1	artemis	LTR	4490386	4490574	.	-	.	STO_0113422
NC_007508.1	artemis	LTR	4450768	4451310	.	-	.	STO_0113681
NC_007508.1	artemis	LTR	4431901	4435236	.	-	.	STO_0113775
NC_007508.1	artemis	LTR	4421731	4422498	.	-	.	STO_0113831
NC_007508.1	artemis	LTR	4394350	4395384	.	-	.	STO_0113956
NC_007508.1	artemis	LTR	4388689	4388790	.	-	.	STO_0113991
NC_007508.1	artemis	LTR	4383418	4383894	.	-	.	STO_0114014
NC_007508.1	artemis	LTR	4374673	4375053	.	-	.	STO_0114045
NC_007508.1	artemis	LTR	4362250	4362705	.	-	.	STO_0114136
NC_007508.1	artemis	GFF	4354342	4355841	.	-	.	STO_0114160
NC_007508.1	artemis	GFF	4351732	4353120	.	-	.	STO_0114179
NC_007508.1	artemis	LTR	4337587	4339380	.	-	.	STO_0114245
NC_007508.1	artemis	LTR	4326883	4327857	.	-	.	STO_0114287
NC_007508.1	artemis	LTR	4324660	4326489	.	-	.	STO_0114289
NC_007508.1	artemis	LTR	4298725	4300803	.	-	.	STO_0114436
NC_007508.1	artemis	LTR	4295062	4296087	.	-	.	STO_0114467
NC_007508.1	artemis	LTR	4282300	4283133	.	-	.	STO_0114582
NC_007508.1	artemis	LTR	4264216	4264986	.	-	.	STO_0114695
NC_007508.1	artemis	GFF	4255900	4258665	.	-	.	STO_0114730
NC_007508.1	artemis	LTR	4247899	4248879	.	-	.	STO_0114787
NC_007508.1	artemis	LTR	4240048	4244028	.	-	.	STO_0114799
NC_007508.1	artemis	LTR	4222642	4224315	.	-	.	STO_0114842
NC_007508.1	artemis	LTR	4220548	4220814	.	-	.	STO_0114846
NC_007508.1	artemis	LTR	4220029	4220319	.	-	.	STO_0114847
NC_007508.1	artemis	LTR	4218136	4219170	.	-	.	STO_0114852
NC_007508.1	artemis	LTR	4216381	4217121	.	-	.	STO_0114862
NC_007508.1	artemis	LTR	4213306	4215498	.	-	.	STO_0114864
NC_007508.1	artemis	GFF	4205194	4205949	.	-	.	STO_0114927
NC_007508.1	artemis	LTR	4202113	4203900	.	-	.	STO_0114938
NC_007508.1	artemis	GFF	4199818	4200681	.	-	.	STO_0114940
NC_007508.1	artemis	LTR	4198246	4199313	.	-	.	STO_0114942
NC_007508.1	artemis	GFF	4182925	4183392	.	-	.	STO_0114987
NC_007508.1	artemis	LTR	4171129	4171458	.	-	.	STO_0115052
NC_007508.1	artemis	LTR	4158268	4158975	.	-	.	STO_0115128
NC_007508.1	artemis	LTR	4092019	4094748	.	-	.	STO_0115522
NC_007508.1	artemis	LTR	4062451	4063245	.	-	.	STO_0115729
NC_007508.1	artemis	LTR	4054129	4054458	.	-	.	STO_0115767
NC_007508.1	artemis	LTR	4052236	4052424	.	-	.	STO_0115769
NC_007508.1	artemis	LTR	4035142	4036458	.	-	.	STO_0115863
NC_007508.1	artemis	GFF	4021933	4022244	.	-	.	STO_0115933
NC_007508.1	artemis	GFF	4018384	4018617	.	-	.	STO_0115950
NC_007508.1	artemis	GFF	4011961	4012998	.	-	.	STO_0115996
NC_007508.1	artemis	GFF	4009987	4010448	.	-	.	STO_0116005
NC_007508.1	artemis	GFF	4006561	4007475	.	-	.	STO_0116029
NC_007508.1	artemis	LTR	4004101	4004979	.	-	.	STO_0116037
NC_007508.1	artemis	GFF	3974566	3975552	.	-	.	STO_0116218
NC_007508.1	artemis	LTR	3969505	3970656	.	-	.	STO_0116233
NC_007508.1	artemis	GFF	3965725	3967167	.	-	.	STO_0116238
NC_007508.1	artemis	LTR	3952210	3953589	.	-	.	STO_0116303
NC_007508.1	artemis	LTR	3946603	3947475	.	-	.	STO_0116329
NC_007508.1	artemis	LTR	3940033	3942858	.	-	.	STO_0116349
NC_007508.1	artemis	GFF	3929119	3931692	.	-	.	STO_0116422
NC_007508.1	artemis	LTR	3853639	3854307	.	-	.	STO_0117007
NC_007508.1	artemis	GFF	3840487	3840804	.	-	.	STO_0117172
NC_007508.1	artemis	LTR	3809434	3810687	.	-	.	STO_0117376
NC_007508.1	artemis	GFF	3762823	3763602	.	-	.	STO_0117565
NC_007508.1	artemis	LTR	3754459	3754689	.	-	.	STO_0117602
NC_007508.1	artemis	GFF	3751282	3752928	.	-	.	STO_0117610
NC_007508.1	artemis	GFF	3748699	3749322	.	-	.	STO_0117619
NC_007508.1	artemis	LTR	3745201	3746853	.	-	.	STO_0117629
NC_007508.1	artemis	LTR	3742489	3742881	.	-	.	STO_0117646
NC_007508.1	artemis	GFF	3741091	3741375	.	-	.	STO_0117654
NC_007508.1	artemis	LTR	3738553	3739662	.	-	.	STO_0117657
NC_007508.1	artemis	LTR	3737977	3738297	.	-	.	STO_0117659
NC_007508.1	artemis	GFF	3737152	3737877	.	-	.	STO_0117660
NC_007508.1	artemis	LTR	3733741	3733881	.	-	.	STO_0117690
NC_007508.1	artemis	GFF	3690403	3690753	.	-	.	STO_0117932
NC_007508.1	artemis	GFF	3672148	3673014	.	-	.	STO_0118026
NC_007508.1	artemis	GFF	3623437	3623979	.	-	.	STO_0118284
NC_007508.1	artemis	LTR	3580183	3580596	.	-	.	STO_0118458
NC_007508.1	artemis	GFF	3579397	3580131	.	-	.	STO_0118459
NC_007508.1	artemis	GFF	3577615	3578265	.	-	.	STO_0118461
NC_007508.1	artemis	LTR	3562822	3562947	.	-	.	STO_0118535
NC_007508.1	artemis	LTR	3531520	3531723	.	-	.	STO_0118717
NC_007508.1	artemis	LTR	3530005	3531111	.	-	.	STO_0118719
NC_007508.1	artemis	GFF	3522229	3522723	.	-	.	STO_0118754
NC_007508.1	artemis	LTR	3516709	3517452	.	-	.	STO_0118784
NC_007508.1	artemis	GFF	3492352	3493386	.	-	.	STO_0118911
NC_007508.1	artemis	LTR	3487408	3487764	.	-	.	STO_0118931
NC_007508.1	artemis	LTR	3485239	3485655	.	-	.	STO_0118941
NC_007508.1	artemis	LTR	3476458	3477834	.	-	.	STO_0118979
NC_007508.1	artemis	GFF	3473323	3473832	.	-	.	STO_0118989
NC_007508.1	artemis	GFF	3458422	3459018	.	-	.	STO_0119080
NC_007508.1	artemis	LTR	3453961	3454119	.	-	.	STO_0119101
NC_007508.1	artemis	GFF	3422602	3423462	.	-	.	STO_0119281
NC_007508.1	artemis	GFF	3421489	3422079	.	-	.	STO_0119282
NC_007508.1	artemis	GFF	3387760	3388212	.	-	.	STO_0119434
NC_007508.1	artemis	GFF	3379939	3380340	.	-	.	STO_0119470
NC_007508.1	artemis	GFF	3375250	3375663	.	-	.	STO_0119501
NC_007508.1	artemis	GFF	3339922	3342483	.	-	.	STO_0119651
NC_007508.1	artemis	GFF	3336334	3336717	.	-	.	STO_0119666
NC_007508.1	artemis	LTR	3327943	3329745	.	-	.	STO_0119704
NC_007508.1	artemis	LTR	3312889	3313863	.	-	.	STO_0119787
NC_007508.1	artemis	GFF	3309115	3309561	.	-	.	STO_0119813
NC_007508.1	artemis	LTR	3307642	3308871	.	-	.	STO_0119816
NC_007508.1	artemis	GFF	3286057	3286590	.	-	.	STO_0119954
NC_007508.1	artemis	GFF	3269434	3270402	.	-	.	STO_0120025
NC_007508.1	artemis	GFF	3261241	3262380	.	-	.	STO_0120060
NC_007508.1	artemis	LTR	3256222	3257523	.	-	.	STO_0120070
NC_007508.1	artemis	LTR	3254287	3254697	.	-	.	STO_0120078
NC_007508.1	artemis	GFF	3243151	3243669	.	-	.	STO_0120150
NC_007508.1	artemis	GFF	3241813	3243030	.	-	.	STO_0120151
NC_007508.1	artemis	GFF	3217828	3218928	.	-	.	STO_0120326
NC_007508.1	artemis	GFF	3209344	3209739	.	-	.	STO_0120394
NC_007508.1	artemis	GFF	3207241	3207516	.	-	.	STO_0120415
NC_007508.1	artemis	LTR	3201748	3202011	.	-	.	STO_0120469
NC_007508.1	artemis	GFF	3195376	3195687	.	-	.	STO_0120509
NC_007508.1	artemis	LTR	3189439	3191028	.	-	.	STO_0120565
NC_007508.1	artemis	LTR	3181204	3182217	.	-	.	STO_0120620
NC_007508.1	artemis	GFF	3174583	3176448	.	-	.	STO_0120646
NC_007508.1	artemis	LTR	3173992	3174486	.	-	.	STO_0120648
NC_007508.1	artemis	LTR	3168766	3169011	.	-	.	STO_0120683
NC_007508.1	artemis	LTR	3158503	3159327	.	-	.	STO_0120744
NC_007508.1	artemis	GFF	3154903	3155670	.	-	.	STO_0120782
NC_007508.1	artemis	LTR	3148267	3148890	.	-	.	STO_0120805
NC_007508.1	artemis	LTR	3128323	3129096	.	-	.	STO_0120921
NC_007508.1	artemis	LTR	3121570	3122586	.	-	.	STO_0120935
NC_007508.1	artemis	GFF	3117775	3119469	.	-	.	STO_0120942
NC_007508.1	artemis	LTR	3068962	3069351	.	-	.	STO_0121284
NC_007508.1	artemis	GFF	3067915	3068343	.	-	.	STO_0121288
NC_007508.1	artemis	LTR	3045025	3045459	.	-	.	STO_0121433
NC_007508.1	artemis	GFF	3029938	3030870	.	-	.	STO_0121535
NC_007508.1	artemis	LTR	3002467	3004791	.	-	.	STO_0121595
NC_007508.1	artemis	GFF	2990620	2991636	.	-	.	STO_0121655
NC_007508.1	artemis	LTR	2989168	2990295	.	-	.	STO_0121656
NC_007508.1	artemis	LTR	2986090	2986908	.	-	.	STO_0121687
NC_007508.1	artemis	GFF	2981380	2982639	.	-	.	STO_0121708
NC_007508.1	artemis	GFF	2969371	2969868	.	-	.	STO_0121799
NC_007508.1	artemis	GFF	2967361	2967903	.	-	.	STO_0121817
NC_007508.1	artemis	LTR	2945665	2946930	.	-	.	STO_0121925
NC_007508.1	artemis	LTR	2936173	2937615	.	-	.	STO_0121956
NC_007508.1	artemis	LTR	2922535	2923308	.	-	.	STO_0122029
NC_007508.1	artemis	GFF	2917660	2919180	.	-	.	STO_0122045
NC_007508.1	artemis	LTR	2909437	2910174	.	-	.	STO_0122070
NC_007508.1	artemis	GFF	2908456	2908992	.	-	.	STO_0122072
NC_007508.1	artemis	LTR	2902204	2903013	.	-	.	STO_0122114
NC_007508.1	artemis	LTR	2901454	2902146	.	-	.	STO_0122115
NC_007508.1	artemis	LTR	2884537	2885304	.	-	.	STO_0122245
NC_007508.1	artemis	LTR	2875843	2876865	.	-	.	STO_0122278
NC_007508.1	artemis	LTR	2872891	2873820	.	-	.	STO_0122295
NC_007508.1	artemis	LTR	2871211	2871375	.	-	.	STO_0122298
NC_007508.1	artemis	GFF	2863888	2865561	.	-	.	STO_0122324
NC_007508.1	artemis	LTR	2845183	2846301	.	-	.	STO_0122426
NC_007508.1	artemis	GFF	2837767	2838294	.	-	.	STO_0122465
NC_007508.1	artemis	GFF	2833252	2836104	.	-	.	STO_0122483
NC_007508.1	artemis	GFF	2816629	2818257	.	-	.	STO_0122537
NC_007508.1	artemis	GFF	2810890	2811762	.	-	.	STO_0122561
NC_007508.1	artemis	LTR	2807314	2808168	.	-	.	STO_0122594
NC_007508.1	artemis	GFF	2755471	2755824	.	-	.	STO_0122953
NC_007508.1	artemis	GFF	2752273	2753799	.	-	.	STO_0122959
NC_007508.1	artemis	GFF	2677531	2678226	.	-	.	STO_0123328
NC_007508.1	artemis	LTR	2673253	2673717	.	-	.	STO_0123352
NC_007508.1	artemis	LTR	2658289	2658870	.	-	.	STO_0123410
NC_007508.1	artemis	LTR	2644804	2645406	.	-	.	STO_0123510
NC_007508.1	artemis	LTR	2635918	2636205	.	-	.	STO_0123553
NC_007508.1	artemis	GFF	2615752	2617818	.	-	.	STO_0123679
NC_007508.1	artemis	GFF	2580193	2581149	.	-	.	STO_0123860
NC_007508.1	artemis	LTR	2572474	2573139	.	-	.	STO_0123926
NC_007508.1	artemis	GFF	2568400	2569347	.	-	.	STO_0123941
NC_007508.1	artemis	GFF	2555662	2555949	.	-	.	STO_0123986
NC_007508.1	artemis	LTR	2548618	2548872	.	-	.	STO_0124034
NC_007508.1	artemis	GFF	2531161	2533470	.	-	.	STO_0124122
NC_007508.1	artemis	LTR	2515123	2515566	.	-	.	STO_0124230
NC_007508.1	artemis	LTR	2497906	2498154	.	-	.	STO_0124329
NC_007508.1	artemis	LTR	2497216	2497734	.	-	.	STO_0124331
NC_007508.1	artemis	LTR	2479096	2479989	.	-	.	STO_0124461
NC_007508.1	artemis	LTR	2410453	2410896	.	-	.	STO_0124814
NC_007508.1	artemis	GFF	2355643	2356236	.	-	.	STO_0125110
NC_007508.1	artemis	LTR	2353246	2355588	.	-	.	STO_0125111
NC_007508.1	artemis	LTR	2345221	2349090	.	-	.	STO_0125125
NC_007508.1	artemis	LTR	2338681	2339733	.	-	.	STO_0125169
NC_007508.1	artemis	LTR	2337502	2338347	.	-	.	STO_0125171
NC_007508.1	artemis	LTR	2330140	2330916	.	-	.	STO_0125203
NC_007508.1	artemis	GFF	2328187	2329185	.	-	.	STO_0125206
NC_007508.1	artemis	LTR	2312806	2313870	.	-	.	STO_0125290
NC_007508.1	artemis	LTR	2310361	2311182	.	-	.	STO_0125297
NC_007508.1	artemis	LTR	2305435	2306466	.	-	.	STO_0125310
NC_007508.1	artemis	LTR	2299684	2300154	.	-	.	STO_0125349
NC_007508.1	artemis	LTR	2291392	2292090	.	-	.	STO_0125411
NC_007508.1	artemis	LTR	2284657	2285013	.	-	.	STO_0125462
NC_007508.1	artemis	LTR	2277643	2279109	.	-	.	STO_0125486
NC_007508.1	artemis	LTR	2270425	2270637	.	-	.	STO_0125517
NC_007508.1	artemis	GFF	2250382	2250954	.	-	.	STO_0125590
NC_007508.1	artemis	LTR	2234083	2234724	.	-	.	STO_0125753
NC_007508.1	artemis	LTR	2201608	2203920	.	-	.	STO_0125890
NC_007508.1	artemis	LTR	2196091	2197857	.	-	.	STO_0125901
NC_007508.1	artemis	LTR	2192773	2195403	.	-	.	STO_0125905
NC_007508.1	artemis	GFF	2187445	2189694	.	-	.	STO_0125932
NC_007508.1	artemis	GFF	2184670	2185719	.	-	.	STO_0125944
NC_007508.1	artemis	LTR	2172010	2173674	.	-	.	STO_0126005
NC_007508.1	artemis	LTR	2145859	2146440	.	-	.	STO_0126152
NC_007508.1	artemis	GFF	2144470	2145324	.	-	.	STO_0126155
NC_007508.1	artemis	GFF	2142895	2143437	.	-	.	STO_0126165
NC_007508.1	artemis	GFF	2137231	2138427	.	-	.	STO_0126173
NC_007508.1	artemis	LTR	2132626	2133195	.	-	.	STO_0126182
NC_007508.1	artemis	LTR	2073802	2074398	.	-	.	STO_0126531
NC_007508.1	artemis	GFF	2064379	2064921	.	-	.	STO_0126575
NC_007508.1	artemis	GFF	2015161	2015835	.	-	.	STO_0126856
NC_007508.1	artemis	GFF	1969477	1971351	.	-	.	STO_0127062
NC_007508.1	artemis	LTR	1967608	1969017	.	-	.	STO_0127065
NC_007508.1	artemis	GFF	1936435	1936920	.	-	.	STO_0127195
NC_007508.1	artemis	LTR	1931083	1931349	.	-	.	STO_0127216
NC_007508.1	artemis	GFF	1891468	1892286	.	-	.	STO_0127413
NC_007508.1	artemis	LTR	1867135	1868487	.	-	.	STO_0127531
NC_007508.1	artemis	LTR	1866574	1866780	.	-	.	STO_0127532
NC_007508.1	artemis	LTR	1858813	1859472	.	-	.	STO_0127588
NC_007508.1	artemis	LTR	1842595	1843011	.	-	.	STO_0127684
NC_007508.1	artemis	LTR	1829677	1830660	.	-	.	STO_0127739
NC_007508.1	artemis	LTR	1826029	1826439	.	-	.	STO_0127746
NC_007508.1	artemis	LTR	1811971	1812750	.	-	.	STO_0127826
NC_007508.1	artemis	LTR	1807924	1810650	.	-	.	STO_0127839
NC_007508.1	artemis	GFF	1797067	1797309	.	-	.	STO_0127911
NC_007508.1	artemis	GFF	1793818	1794111	.	-	.	STO_0127936
NC_007508.1	artemis	GFF	1793029	1793349	.	-	.	STO_0127939
NC_007508.1	artemis	GFF	1784887	1786359	.	-	.	STO_0127958
NC_007508.1	artemis	LTR	1768669	1768719	.	-	.	STO_0128048
NC_007508.1	artemis	LTR	1759138	1760757	.	-	.	STO_0128081
NC_007508.1	artemis	LTR	1756186	1756644	.	-	.	STO_0128104
NC_007508.1	artemis	LTR	1699147	1700817	.	-	.	STO_0128410
NC_007508.1	artemis	GFF	1678057	1678983	.	-	.	STO_0128478
NC_007508.1	artemis	GFF	1661110	1661916	.	-	.	STO_0128573
NC_007508.1	artemis	LTR	1659310	1660758	.	-	.	STO_0128575
NC_007508.1	artemis	LTR	1656136	1656825	.	-	.	STO_0128590
NC_007508.1	artemis	GFF	1651120	1653357	.	-	.	STO_0128602
NC_007508.1	artemis	LTR	1633804	1635192	.	-	.	STO_0128713
NC_007508.1	artemis	LTR	1630894	1631400	.	-	.	STO_0128724
NC_007508.1	artemis	LTR	1627900	1629621	.	-	.	STO_0128728
NC_007508.1	artemis	LTR	1617985	1618503	.	-	.	STO_0128773
NC_007508.1	artemis	LTR	1614247	1614852	.	-	.	STO_0128783
NC_007508.1	artemis	LTR	1608280	1608819	.	-	.	STO_0128804
NC_007508.1	artemis	LTR	1603138	1604034	.	-	.	STO_0128816
NC_007508.1	artemis	LTR	1596076	1597158	.	-	.	STO_0128831
NC_007508.1	artemis	LTR	1588180	1588476	.	-	.	STO_0128865
NC_007508.1	artemis	LTR	1580188	1580421	.	-	.	STO_0128884
NC_007508.1	artemis	GFF	1534489	1535328	.	-	.	STO_0129113
NC_007508.1	artemis	LTR	1518298	1520883	.	-	.	STO_0129245
NC_007508.1	artemis	LTR	1514719	1516875	.	-	.	STO_0129257
NC_007508.1	artemis	LTR	1494457	1495242	.	-	.	STO_0129352
NC_007508.1	artemis	LTR	1491400	1491606	.	-	.	STO_0129360
NC_007508.1	artemis	LTR	1462732	1463676	.	-	.	STO_0129496
NC_007508.1	artemis	LTR	1461235	1461591	.	-	.	STO_0129502
NC_007508.1	artemis	LTR	1437646	1438002	.	-	.	STO_0129621
NC_007508.1	artemis	LTR	1434547	1435029	.	-	.	STO_0129628
NC_007508.1	artemis	LTR	1418254	1418823	.	-	.	STO_0129719
NC_007508.1	artemis	LTR	1417504	1418202	.	-	.	STO_0129720
NC_007508.1	artemis	LTR	1396405	1399239	.	-	.	STO_0129802
NC_007508.1	artemis	GFF	1384159	1384389	.	-	.	STO_0129858
NC_007508.1	artemis	LTR	1362571	1363566	.	-	.	STO_0129977
NC_007508.1	artemis	LTR	1340896	1341354	.	-	.	STO_0130061
[truncated: 588 more rows]
[truncated: 1 more columns]
